# Supplementary material for: Single-cell RNA sequencing reveals the impact of chromosomal instability on glioblastoma cancer stem cells
Source: BMC Med Genomics. 2019 May 31;12:79. doi: 10.1186/s12920-019-0532-5 (PMC6545015; doi:10.1186/s12920-019-0532-5)
Supplement: Supplementary file 8 — Table S1. Differentially expressed genes unadjusted for copy number. The column names refer to the T.score, T.test p value, Mann-Whitney U test p value, the log2 gene expression fold change and the average gene expression between GliNS2 and CB660 cells. Table S2. Copy number dependent differentially expressed genes. The column names that are labeled in green refer to the CNV unadjusted T.score, T.test p value, Mann-Whitney U test p value and the Bonferroni adjusted p value. The column names that are labeled in red refer to the CNV adjusted coefficient in the model, p value and adjusted p value. The column names that are labeled in blue refer to the pearson correlation coefficient between original gene expression and its estimated copy number, spearman correlation coefficient between original gene expression and its estimated copy number and the chromosome position of the genes. Table S3. Copy number independent differentially expressed genes. The column names that are labeled in green refer to the CNV unadjusted T.score, T.test p value, Mann-Whitney U test p value and the Bonferroni adjusted p value. The column names that are labeled in red refer to the CNV adjusted coefficient in the model, p value and adjusted p value. The column names that are labeled in blue refer to the pearson correlation coefficient between original gene expression and its estimated copy number, spearman correlation coefficient between original gene expression and its estimated copy number and the chromosome position of the genes. Table S4. Copy number adjusted differentially expressed genes enrichment. Gene ontology enrichment analysis of the CI genes. The column names refer to the gene ontology (GO) term, the number of genes in the GO term, the number of overlapped genes between CI genes and the GO term, the enrichment ratio of the GO term, the statistical significance of the enrichment (p value) and the statistical significance of the enrichment after multiple testing correction (p.adjust) [file 12920_2019_532_MOESM8_ESM.xlsx]

## Sheet: Additional Table 1
Additional Table 1. Differentially expressed genes unadjusted for copy number
	T.score	T.test.p.value	Mann-Whitney U test p.value	log2(fold change)	average gene expression	p.adjust
CFH	-17.2525	1.08638e-21	1.6423e-24	-6.75277	3.37638	3.48316e-20
ENPP4	-9.69896	4.55e-14	9.51621e-14	-4.3653	2.18265	2.01829e-09
CD99	-10.2826	1.15413e-15	2.80474e-18	-1.71486	8.84646	5.94856e-14
KLHL13	5.2813	0.000517928	9.81742e-07	1.79274	0.984353	0.0208218
ICA1	16.2308	9.56949e-22	4.32949e-26	4.93952	2.46976	9.18242e-22
DBNDD1	8.27877	6.05982e-12	4.006e-13	3.10968	1.88609	8.49633e-09
NDUFAB1	5.24188	1.8533e-06	6.50766e-07	0.695471	8.17606	0.0138021
SLC25A5	8.49127	1.24134e-15	3.00682e-13	2.20852	8.64488	6.37716e-09
MCUB	-14.1565	1.63709e-18	9.35523e-28	-5.29734	3.66234	1.98415e-23
POLR2J	6.04579	4.01047e-08	1.4356e-08	0.682911	7.64046	0.000304476
PRKAR2B	-5.70299	8.41469e-06	1.88149e-07	-2.41037	1.71949	0.00399046
GCFC2	7.88177	1.82148e-10	1.06361e-12	2.72517	2.38925	2.25582e-08
ABCC8	6.86876	4.2063e-09	1.72501e-09	1.61332	0.806658	3.65857e-05
TMEM132A	7.74707	5.21557e-11	2.26378e-12	2.44108	2.10503	4.80124e-08
CX3CL1	5.09986	5.82333e-06	1.32035e-06	1.51975	1.10702	0.0280033
DLX6	-11.2852	6.88395e-18	2.91019e-16	-4.13706	2.06853	6.17221e-12
AGK	7.09754	2.7475e-11	2.43985e-10	3.32646	5.10919	5.17468e-06
FARP2	6.43769	5.42585e-08	2.11474e-09	2.66505	2.53952	4.48516e-05
GGCT	6.01281	6.06953e-09	3.77473e-08	2.21222	4.88481	0.000800583
PNPLA4	-9.73544	8.47787e-14	4.82451e-15	-3.86907	2.29516	1.02323e-10
GAS7	57.118	5.43468e-24	5.89628e-63	8.58695	4.29347	1.25054e-58
TRAPPC6A	9.45518	6.92456e-13	2.43603e-16	3.64998	2.92334	5.16657e-12
CDKL5	-8.34493	3.08877e-13	9.66839e-14	-3.50696	5.5337	2.05057e-09
SPAG9	5.0897	3.0091e-07	1.93914e-06	1.6531	6.79372	0.0411273
CELSR3	6.73506	2.42718e-08	1.76422e-09	1.73088	0.936198	3.74173e-05
MGST1	-22.9476	1.07062e-22	8.72821e-31	-7.91447	3.95723	1.85117e-26
NFIX	-11.1426	1.88112e-15	1.65057e-20	-3.34204	4.07937	3.5007e-16
ST3GAL1	8.49039	8.28227e-11	2.55383e-13	2.77088	1.57353	5.41642e-09
RANBP9	-7.65829	9.87721e-11	4.19263e-12	-2.8213	5.3598	8.89214e-08
CD9	15.0576	1.0354e-20	6.62435e-24	6.97429	5.91963	1.40496e-19
SEMA3B	16.2566	3.98782e-19	9.67407e-29	4.84755	2.53925	2.05177e-24
KDM5D	6.58683	5.05083e-08	5.73402e-09	1.67745	0.838722	0.000121613
CLDN11	7.95611	2.19354e-11	8.66407e-13	2.32983	1.71815	1.83756e-08
MVP	-8.05678	6.1953e-11	9.8848e-13	-3.31973	2.83154	2.09647e-08
ACPP	8.23044	2.96848e-11	4.74761e-12	3.17866	1.58933	1.00692e-07
CD74	7.92521	1.32907e-10	3.05056e-12	4.54657	5.00371	6.46993e-08
HGF	-5.40289	2.09287e-06	1.28319e-06	-1.8546	0.927297	0.0272152
PLEKHB1	7.37033	1.43338e-10	1.91375e-11	3.17715	3.09389	4.05887e-07
SERPINB1	-5.73839	3.31781e-05	3.06947e-07	-2.25694	1.23943	0.00651003
NRXN3	7.34171	2.75918e-10	3.05209e-11	3.49567	3.55464	6.47319e-07
FHL1	6.79997	1.5215e-08	6.63493e-10	3.40267	3.92039	1.4072e-05
VIM	-7.09202	1.56823e-09	7.44654e-11	-1.00197	10.5264	1.57934e-06
TNFRSF1B	-6.15289	6.71776e-07	3.81798e-08	-2.20778	1.40549	0.000809756
TBPL1	-8.96463	5.82468e-12	5.69487e-15	-3.13536	4.81996	1.20783e-10
TFB1M	5.94507	5.42469e-09	2.34299e-08	2.43427	2.4411	0.000496926
ARHGAP31	7.72541	2.44775e-10	2.85373e-12	3.19861	3.00928	6.05248e-08
TMSB10	6.15569	8.30317e-08	8.43397e-09	0.858022	9.92831	0.000178876
VCL	-5.71147	2.95443e-09	7.14296e-08	-1.94083	7.5044	0.00151495
METTL1	17.6487	4.14459e-22	2.13903e-31	6.83317	5.37971	4.53667e-27
AGA	-5.05108	2.5867e-06	1.59873e-06	-2.64113	3.47023	0.0339074
VCAN	-12.6574	8.44386e-20	1.0259e-23	-3.32012	8.88407	2.17584e-19
CDH10	-6.67206	3.77444e-07	1.02761e-08	-3.08086	1.5578	0.000217945
TNC	12.3131	1.04496e-16	7.09846e-21	5.6598	5.12669	1.50551e-16
CAPG	-8.92818	1.7711e-12	4.47694e-14	-4.26588	2.84716	9.49515e-10
ZIC2	-13.2537	1.27127e-17	3.37569e-19	-4.30822	2.15411	7.1595e-15
EPHA3	10.4538	7.84964e-15	9.52108e-19	4.83525	3.71253	2.01933e-14
DSG2	-6.15864	4.36509e-06	7.41777e-08	-2.65984	1.34127	0.00157324
GPM6B	11.5957	6.77252e-21	1.31539e-17	5.32967	8.13337	2.78982e-13
PREX2	9.0609	1.9058e-13	4.24198e-14	3.21655	1.70058	8.99682e-10
SCML1	-5.96868	1.62503e-05	1.53501e-07	-2.15177	1.07588	0.00325561
ARHGAP6	6.17984	3.98715e-08	1.02354e-08	2.41401	3.23585	0.000217082
KITLG	-5.40045	0.000962341	1.29483e-06	-2.13641	1.0682	0.027462
ADAMTS6	-6.57971	2.23522e-08	1.03192e-08	-2.44263	1.35789	0.000218859
LTBP1	-15.0407	1.89509e-19	1.91491e-23	-7.02433	3.79592	4.06133e-19
NEDD4L	7.47101	2.45142e-10	1.92745e-11	3.2821	3.9107	4.08793e-07
SLC4A8	-8.50492	2.71764e-12	6.33721e-12	-3.42471	1.77115	1.34406e-07
HEBP2	-5.9551	6.22414e-08	2.22752e-08	-2.14615	4.30359	0.000472435
MPHOSPH9	6.10463	3.2194e-08	1.413e-08	2.86884	4.16739	0.000299682
PLEKHA5	-6.21451	6.64465e-08	1.01388e-08	-3.03149	3.16041	0.000215033
FOXN3	5.0274	2.96997e-06	1.81977e-06	1.99106	3.15687	0.0385955
PHPT1	-5.59006	1.29369e-07	1.26167e-07	-0.729663	8.12532	0.00267588
PLEKHH1	6.83778	3.54718e-11	1.9693e-09	1.78351	0.891753	4.17669e-05
ATP9A	-5.67629	6.48286e-07	9.00085e-08	-2.56362	3.85951	0.00190899
IL17RB	5.01172	1.52368e-05	2.1038e-06	1.56279	1.03012	0.0446194
DGKG	6.89897	9.99462e-08	1.4601e-09	2.18094	1.11189	3.09672e-05
LZTS1	5.61316	1.06923e-06	1.23739e-07	1.97501	1.63623	0.00262439
GUCY1B3	-5.19545	5.01633e-06	1.27249e-06	-2.94796	2.81697	0.0269883
GPC1	5.64409	2.27585e-08	2.07268e-07	2.24338	5.81527	0.00439594
ST3GAL6	14.4959	2.8868e-19	5.45767e-28	4.88771	2.94404	1.15752e-23
NGFR	12.6113	3.87688e-16	4.09725e-20	4.04618	2.02309	8.68986e-16
HIPK2	7.23137	2.53603e-10	1.80437e-10	2.93042	5.63975	3.82688e-06
CNN2	-5.88842	2.68569e-07	4.64896e-08	-2.97051	3.09713	0.000985998
BCAS1	18.3994	1.28929e-22	5.5626e-33	6.61791	3.51459	1.17977e-28
NTN1	5.09651	9.37198e-07	1.43073e-06	1.22735	0.775079	0.0303443
ERBB3	27.0788	8.04976e-23	1.99443e-47	7.06366	3.70274	4.22998e-43
PDIA5	-7.54133	3.36939e-11	1.03436e-11	-3.48652	3.69033	2.19377e-07
MYLK	10.3645	1.4377e-14	1.88336e-18	4.41193	3.66873	3.99443e-14
FAM107B	11.8238	5.22711e-16	5.03206e-22	4.57224	3.44181	1.06725e-17
DIP2B	12.5146	3.1031e-17	2.77855e-22	5.01495	4.4147	5.89302e-18
NGEF	-9.77854	8.10012e-15	7.0705e-14	-2.99658	1.49829	1.49958e-09
DDX3Y	19.3464	1.60116e-20	3.87851e-31	5.54709	2.84293	8.22594e-27
RHOA	-5.29475	2.46753e-08	4.83969e-07	-0.538024	10.3933	0.0102645
ZFY	9.38986	6.13227e-12	3.01713e-14	3.36632	1.69349	6.39904e-10
SYT1	-51.3249	5.01955e-25	4.88679e-50	-8.04813	4.02406	1.03644e-45
NAV3	8.52343	8.75415e-13	3.66545e-14	4.07676	3.76654	7.77406e-10
CBFB	6.73342	2.3716e-09	1.01357e-09	2.87906	4.69774	2.14968e-05
HYAL2	5.8286	2.3721e-07	7.73673e-08	2.79692	4.94253	0.00164088
LAPTM4A	-6.8837	9.67543e-11	2.9305e-10	-1.30191	8.59317	6.21529e-06
SIRT2	6.71292	2.60742e-12	7.04523e-10	2.99072	6.70607	1.49422e-05
RORA	-9.10765	3.13831e-12	1.29313e-13	-3.4857	2.07226	2.7426e-09
LRP6	6.44747	1.63795e-10	3.88941e-09	2.66342	5.97145	8.24905e-05
NUCB2	-5.41785	7.56722e-10	2.76662e-07	-1.65642	7.25039	0.00586772
PFN2	-5.07017	3.63744e-07	1.41934e-06	-1.25003	8.15667	0.0301028
SLC44A1	10.165	6.26762e-17	3.88856e-16	4.06885	5.82859	8.24725e-12
ATP2B1	-9.8059	4.49582e-17	6.19622e-17	-2.81721	7.75385	1.31416e-12
NCK2	12.2991	1.20133e-16	8.27871e-23	4.31878	3.59327	1.75583e-18
MGAT4A	7.07623	1.2236e-09	9.93598e-11	2.95458	2.12338	2.10732e-06
VASH1	7.75662	5.0987e-10	5.19937e-12	1.97579	1.24003	1.10273e-07
LMCD1	-7.10929	4.20417e-09	1.27833e-10	-3.40139	2.96991	2.71121e-06
CYBRD1	-8.88895	3.4302e-16	4.30708e-15	-2.47439	8.24098	9.13488e-11
CDH19	43.3441	5.43468e-24	2.40991e-54	8.46154	4.23076	5.11117e-50
SREBF1	-14.0295	2.95371e-18	8.31547e-25	-4.00525	2.46711	1.76363e-20
MPP5	5.21578	5.4992e-06	8.86156e-07	2.57618	4.2255	0.0187945
SCARB1	10.2454	1.62027e-14	8.04501e-18	4.24231	4.12917	1.70627e-13
MAP3K13	6.62021	3.72981e-12	4.21807e-09	1.82588	6.55088	8.9461e-05
ST6GAL1	12.375	2.14308e-16	2.79278e-21	4.34617	2.37756	5.9232e-17
NOTCH3	-13.0172	1.2977e-16	3.89511e-24	-3.83089	2.69329	8.26114e-20
CA12	6.29929	1.05451e-08	6.43811e-09	3.15094	4.16369	0.000136546
MGLL	6.86285	1.45614e-09	3.17425e-10	3.15357	2.25168	6.73227e-06
ENO1	-7.73844	1.57458e-11	2.32474e-12	-1.04673	10.1106	4.93055e-08
SRI	-11.3933	1.96203e-16	3.7657e-21	-1.56999	9.07396	7.98667e-17
SEMA3C	-7.0626	6.79158e-10	1.42199e-09	-3.16334	1.76225	3.01589e-05
CELSR1	-6.73912	1.37996e-07	5.73026e-09	-2.46138	1.36617	0.000121533
RAB7A	5.76541	2.34359e-08	6.00539e-08	0.728277	8.96894	0.00127368
ARHGAP15	10.8262	9.50105e-15	2.83064e-17	3.7061	1.91531	6.0035e-13
KIFAP3	-5.74804	6.85711e-08	5.95669e-08	-2.41775	5.53166	0.00126335
TPD52	17.9887	8.23415e-20	9.81024e-29	5.2764	2.6382	2.08065e-24
TRAF4	5.10185	1.62203e-06	1.14603e-06	1.77338	2.01738	0.0243061
MCAM	16.5544	2.21428e-20	5.40892e-34	5.6526	3.55143	1.14718e-29
GPC4	-8.71719	1.66582e-11	2.19612e-14	-3.71788	3.77069	4.65775e-10
MBNL3	11.8738	1.33011e-15	4.29745e-22	4.47626	2.80955	9.11445e-18
EXOSC5	6.31337	2.43986e-07	3.92628e-09	2.652	2.47889	8.32724e-05
FGFR1	-6.52888	3.25719e-10	1.33711e-09	-2.19866	6.48658	2.83587e-05
MAP2	5.20538	8.90474e-09	9.82423e-07	1.88066	7.24659	0.0208362
SYNJ2	-10.3352	8.03339e-15	2.43371e-18	-4.50257	4.20198	5.16166e-14
ITM2A	65.6165	5.43468e-24	2.50166e-67	9.6237	4.81185	5.30576e-63
RUNX1T1	-8.89426	3.71555e-12	1.88435e-12	-3.14351	1.59782	3.99652e-08
FKBP7	7.19493	8.77844e-11	1.04385e-10	3.23134	4.65888	2.21391e-06
SLC1A3	-6.34731	6.14305e-09	4.50169e-09	-3.38453	4.61399	9.54764e-05
LXN	-8.31939	4.78471e-10	1.78946e-11	-3.46518	1.73259	3.79527e-07
PGM1	9.07972	1.40486e-13	4.15543e-15	4.05413	4.2024	8.81326e-11
MOXD1	-12.223	3.70999e-19	1.09315e-17	-6.02364	3.01181	2.31847e-13
RFX3	-6.22677	4.35122e-08	8.74224e-09	-3.13358	3.53533	0.000185414
SLC4A4	5.13299	0.000157971	2.18545e-06	1.31356	0.675385	0.0463511
SESN1	-5.984	1.71785e-06	5.8195e-08	-2.5535	1.78156	0.00123426
AACS	7.78016	4.00583e-10	2.0197e-12	3.1957	2.6484	4.28357e-08
CADPS2	-8.85844	8.93349e-12	9.9973e-15	-4.01338	3.39224	2.12033e-10
PCDHB4	5.84873	2.47083e-06	6.01232e-08	1.85497	1.0584	0.00127515
C1QTNF3	-5.32715	8.00944e-05	1.10044e-06	-2.52769	1.70634	0.0233392
COL19A1	6.72521	3.11449e-10	3.18387e-09	2.04102	1.02051	6.75266e-05
STARD7	6.53739	7.33731e-10	4.4855e-09	2.68907	6.3272	9.51329e-05
GSTP1	-8.69666	2.41571e-13	1.73494e-14	-0.945346	9.83574	3.67963e-10
APLP2	-5.88596	4.56247e-09	3.09129e-08	-1.09572	9.51113	0.000655632
FAM234B	5.22481	1.57635e-06	1.13045e-06	1.48593	0.831378	0.0239756
COL16A1	6.2337	1.57534e-08	5.96295e-09	2.14368	1.6971	0.000126468
KIF3C	5.11918	3.04954e-06	1.06017e-06	2.17303	2.43182	0.0224852
CD82	8.4361	2.74759e-11	5.17314e-14	3.75263	3.28156	1.09717e-09
MECOM	6.50163	7.94673e-08	8.22575e-09	1.73312	0.866557	0.00017446
AKR1B1	10.8206	3.44043e-22	1.35859e-16	4.25521	7.90538	2.88144e-12
B4GALT1	-7.20477	7.88836e-10	1.18833e-10	-2.69344	2.25231	2.52032e-06
EIF2AK1	5.68966	7.39939e-08	2.00605e-07	2.40218	6.0486	0.00425464
EPDR1	7.13789	8.42705e-10	4.17373e-10	3.3292	5.63553	8.85206e-06
ZFAND6	-10.7372	1.08068e-17	1.03732e-19	-2.21743	9.61121	2.20005e-15
NOX4	-6.74218	1.07258e-08	6.89468e-09	-2.72342	1.41372	0.000146229
MMP2	10.4733	3.08414e-16	1.14754e-16	4.79742	5.86872	2.43381e-12
LPCAT2	5.88925	5.29524e-08	3.39553e-08	2.6019	3.0701	0.000720158
NID2	6.10305	3.00679e-08	1.18261e-08	2.69104	2.64762	0.00025082
PTHLH	-7.16961	1.1759e-09	1.43409e-09	-3.03554	1.55021	3.04156e-05
TFAP2C	-6.21965	1.01331e-06	1.3749e-08	-2.9107	2.48191	0.000291602
ALG6	9.14708	3.30841e-16	7.4875e-15	4.43338	5.35203	1.58802e-10
DDX18	7.26611	5.71925e-13	1.66944e-10	1.91002	6.4942	3.54072e-06
DOCK9	-5.97647	1.15611e-06	4.56297e-08	-2.62528	2.09898	0.000967761
FKBP1A	5.49445	3.81327e-07	2.04782e-07	0.806009	7.42145	0.00434322
KIZ	7.60842	1.39758e-10	5.01906e-12	3.58702	3.42489	1.06449e-07
RPL6	5.23885	1.05632e-06	6.43795e-07	0.660206	7.85867	0.0136543
P2RX7	44.9079	6.94641e-24	2.58374e-58	8.72323	4.41357	5.47985e-54
ESF1	6.67033	2.40199e-10	1.59561e-09	2.1043	5.20957	3.38413e-05
SLC23A2	9.69439	2.03249e-13	1.6821e-16	3.87988	3.82698	3.56757e-12
FXYD5	8.66458	1.26076e-12	1.92455e-14	3.7018	3.62358	4.08177e-10
FXYD3	8.39701	4.2063e-09	2.29743e-12	2.76881	1.3844	4.87263e-08
MRPS33	6.40469	4.53508e-10	5.6182e-09	1.68738	6.19977	0.000119156
NDUFB2	9.81773	4.70898e-15	4.55175e-17	0.971124	8.50012	9.65381e-13
ITGA6	9.28708	3.11268e-15	1.96744e-14	4.30002	5.8521	4.17275e-10
SEL1L3	11.0011	1.30033e-14	2.72958e-18	4.0364	2.17245	5.78917e-14
ZFHX4	-5.65562	2.18212e-07	9.2792e-08	-2.46132	5.16316	0.00196803
CD200	13.4503	4.73233e-21	1.91276e-24	5.30368	2.88316	4.05677e-20
CCDC80	-15.1482	2.8209e-19	1.36591e-30	-5.54275	4.333	2.89695e-26
SCFD1	-6.76408	2.9011e-11	9.42587e-10	-2.22763	7.05834	1.99913e-05
SEMA6A	-9.04757	1.67557e-12	2.11944e-15	-4.08622	4.31184	4.49513e-11
TYRO3	5.05889	3.14155e-06	1.40226e-06	2.15085	2.52701	0.0297405
TBX15	-6.30022	7.16726e-08	2.69386e-08	-2.06804	1.17499	0.000571341
COL9A3	16.781	4.77694e-20	2.31413e-31	4.91974	2.69078	4.90804e-27
MYL6	-7.38603	4.66698e-10	1.63006e-11	-0.875239	11.1364	3.4572e-07
MAP3K1	12.012	5.19584e-16	8.66596e-22	4.15706	2.55433	1.83796e-17
PSMD5	5.13934	1.62023e-06	1.06115e-06	2.69812	3.97469	0.022506
SORBS1	6.68403	2.28352e-10	6.05401e-10	2.54927	2.00948	1.284e-05
MRPS18A	8.79019	1.58098e-15	1.97358e-13	2.7772	4.83079	4.18577e-09
HSP90AB1	5.74683	3.81186e-08	6.02545e-08	0.702204	10.4019	0.00127794
JAK2	-5.28381	1.08953e-05	7.18544e-07	-2.45189	2.22083	0.0152396
CDC7	7.9628	1.95432e-12	8.23507e-13	3.32998	2.39676	1.74658e-08
SCD	-5.52266	6.83474e-07	1.76568e-07	-1.23241	8.44501	0.00374483
NRP1	-28.0832	2.441e-23	1.67023e-57	-7.29293	4.46292	3.54238e-53
PRTFDC1	5.28415	2.12601e-06	5.80416e-07	2.72045	4.25615	0.01231
PRKY	6.24719	1.16771e-05	2.40046e-08	1.71355	0.856771	0.000509114
NDUFB7	4.95891	2.28101e-05	2.21948e-06	0.448814	7.70662	0.047073
MTAP	5.54997	6.29106e-07	1.8162e-07	2.51069	3.52115	0.00385199
RANBP1	5.39859	2.2257e-08	3.16407e-07	1.28343	7.10029	0.00671068
SMARCB1	5.07586	5.53743e-07	2.10958e-06	1.70423	5.5873	0.0447421
GSTT2	6.12448	5.09265e-07	4.00752e-08	1.12836	0.564176	0.000849956
SNRPD3	5.54414	2.72187e-09	2.1998e-07	0.982159	7.81886	0.00466555
PES1	5.36423	3.55627e-07	3.91076e-07	2.14821	2.91899	0.00829433
GRK3	-5.59429	1.31808e-05	5.22076e-07	-2.01986	1.12289	0.0110727
GCAT	5.37322	5.26175e-06	3.44482e-07	2.71651	3.29778	0.00730612
TOMM22	5.99815	1.33501e-12	6.01663e-08	2.12635	6.81336	0.00127607
TIMP3	-12.6513	2.59327e-17	1.66015e-24	-5.99327	6.03087	3.52101e-20
MYH9	-7.19617	5.45223e-12	8.22195e-11	-2.08605	7.06443	1.74379e-06
KIAA0930	7.80435	9.42336e-11	1.64385e-12	2.86989	2.45764	3.48645e-08
CHADL	6.26792	1.60995e-06	1.42137e-08	1.86877	1.0709	0.000301458
FKBP3	-9.81808	1.56718e-16	2.13182e-16	-1.89788	7.1039	4.52137e-12
NIN	7.06181	3.41616e-11	3.11718e-10	2.77655	5.06043	6.61123e-06
TRIM9	9.29126	3.61289e-12	6.58753e-15	4.1532	4.17946	1.39715e-10
PIGH	5.943	9.09648e-08	2.38352e-08	2.72549	2.60026	0.000505522
GSTZ1	6.75298	1.69683e-09	5.73877e-10	3.1135	3.48231	1.21714e-05
ITPK1	7.32534	5.40451e-10	2.1311e-11	2.9316	2.50927	4.51985e-07
GALNT16	-5.24021	5.81251e-05	2.3226e-06	-1.537	0.78058	0.0492599
EFS	5.15471	4.85391e-06	9.09575e-07	1.74015	1.98026	0.0192912
PSMA6	-7.15909	2.32111e-10	6.2042e-11	-1.39928	2.57197	1.31585e-06
REC8	-7.69539	2.00623e-09	3.78535e-11	-3.25271	2.09087	8.02834e-07
NFATC4	-7.42173	2.57811e-08	4.95198e-10	-2.31967	1.19598	1.05026e-05
ABHD12	6.04157	6.02202e-08	1.67198e-08	2.69106	3.46409	0.00035461
CD40	-5.37049	0.000136304	1.44674e-06	-1.89104	0.945517	0.030684
NFATC2	8.16983	5.98437e-11	1.63793e-12	2.85801	1.62963	3.47389e-08
BMP7	4.94248	8.77338e-06	2.30569e-06	1.93315	1.72666	0.0489014
PRELID3B	6.15482	3.86026e-07	1.44746e-08	2.69244	3.87169	0.000306993
SLCO4A1	11.4831	4.05359e-13	3.43021e-19	4.77684	2.56315	7.27512e-15
MRGBP	4.97336	9.92813e-06	2.24673e-06	2.17741	3.26476	0.047651
NKAIN4	10.0885	9.52974e-14	1.50801e-15	3.62017	1.81008	3.19835e-11
COL20A1	11.0962	1.84606e-15	2.09274e-17	3.43807	1.71903	4.43849e-13
C20orf27	5.47968	3.07992e-07	2.64384e-07	2.34608	3.80687	0.00560731
MYL9	-22.236	3.26974e-21	2.36255e-36	-6.68659	3.58379	5.01073e-32
JAG1	-6.30004	3.71862e-07	8.76276e-09	-2.96051	2.87353	0.000185849
SYNDIG1	5.9884	1.3354e-08	5.21181e-08	1.95569	1.05678	0.00110537
MYL12A	-22.2723	1.79581e-23	7.7539e-38	-6.98989	5.72867	1.64453e-33
TBL1X	-8.47956	1.18627e-12	8.73646e-14	-3.68184	3.11678	1.85292e-09
CHRDL1	28.7518	1.32325e-23	6.70883e-42	7.55466	3.77733	1.42288e-37
SRPX	9.21761	2.85685e-12	3.22378e-14	4.50465	4.94278	6.8373e-10
SMS	5.10692	9.66499e-07	1.85647e-06	2.3405	5.89889	0.0393739
TIMP1	-6.14457	3.44283e-08	8.97471e-09	-1.12042	9.67418	0.000190345
ITIH6	10.6319	3.18602e-15	1.48515e-16	4.55449	2.27724	3.14985e-12
MAGED2	5.52247	2.07684e-11	2.02802e-07	1.51275	9.19115	0.00430123
BEX4	-6.53769	4.91628e-09	1.72797e-09	-3.25971	3.85835	3.66486e-05
RUBCNL	5.19013	0.000301851	1.77758e-06	1.52337	0.761683	0.0377008
FNDC3A	-6.69772	1.18552e-09	5.93696e-10	-2.56377	6.20562	1.25917e-05
KLF5	-7.20888	7.65414e-09	6.47138e-11	-2.97969	3.16508	1.37252e-06
DNAJC3	-5.19121	3.08012e-07	7.82309e-07	-1.79256	5.8619	0.016592
PARP4	-5.78342	2.89011e-07	6.64222e-08	-2.74542	3.39489	0.00140875
KPNA3	-5.00198	6.94432e-06	1.77886e-06	-2.30381	4.91089	0.0377278
PLLP	8.14726	9.79199e-11	1.23752e-12	3.19435	1.93823	2.62465e-08
ZNF423	-6.78021	1.28884e-11	6.85149e-09	-2.34707	1.17353	0.000145313
MMP15	9.03144	1.69997e-11	4.12884e-14	2.73245	1.47226	8.75686e-10
USB1	5.90487	5.22953e-08	3.42251e-08	2.80989	3.52435	0.00072588
HCFC1R1	-5.07218	5.36201e-09	1.398e-06	-1.26799	5.49319	0.0296503
COTL1	-5.6451	3.10123e-08	1.0177e-07	-2.17474	6.50977	0.00215844
SALL1	5.4305	8.1248e-07	4.1501e-07	1.31223	0.74713	0.00880194
QPRT	6.11069	3.0603e-08	1.294e-08	2.49611	3.584	0.000274445
XYLT1	11.0039	5.02306e-16	2.51348e-17	3.69558	1.88912	5.33083e-13
SYT17	7.20772	5.47768e-09	1.15658e-10	2.32985	1.37361	2.45299e-06
KNOP1	6.10614	3.11923e-08	1.18616e-08	2.15895	2.40465	0.000251573
CORO2B	-5.52674	1.2677e-07	1.76449e-07	-2.38579	4.69386	0.0037423
RAB11A	-5.89186	1.22249e-08	3.01454e-08	-0.719781	8.39322	0.000639354
EHD4	6.28374	8.14438e-09	1.11057e-08	2.81046	5.87216	0.000235542
ZNF106	5.41823	3.27028e-08	6.04842e-07	1.89181	7.4593	0.0128281
TJP1	5.18349	1.13063e-06	1.00543e-06	1.57969	6.42824	0.0213241
SCG3	7.70592	3.00864e-08	4.65361e-11	2.19846	1.09923	9.86985e-07
ZDHHC2	-6.78289	1.70712e-08	7.76369e-10	-2.79933	2.57977	1.6466e-05
FZD3	-8.23875	3.00699e-11	2.4408e-13	-3.4751	5.36428	5.1767e-09
NBN	5.27928	5.41873e-08	9.09483e-07	2.01074	6.02246	0.0192892
CPQ	6.97705	8.8896e-12	1.48143e-10	3.07941	2.70355	3.14197e-06
CALB1	-8.83758	1.7432e-11	2.08447e-12	-5.3802	2.75068	4.42095e-08
LAPTM4B	9.21576	3.75107e-16	4.03067e-14	4.08236	5.79367	8.54865e-10
PLAT	9.89525	7.8704e-15	9.25583e-16	4.71927	5.64255	1.96307e-11
JPH1	6.17192	7.54569e-08	3.28827e-08	1.62327	0.811632	0.000697409
ESRP1	10.5595	6.6524e-14	2.01941e-16	4.13379	2.06689	4.28297e-12
NDRG1	8.10058	4.20421e-10	8.3419e-13	2.39601	1.55304	1.76923e-08
ZC2HC1A	-8.9542	7.80237e-12	2.05794e-14	-3.67353	2.71404	4.36468e-10
IL7	-5.34897	1.06062e-05	1.56661e-06	-1.90705	0.95352	0.0332262
SPAG1	-6.08365	3.14364e-08	2.79367e-08	-2.32182	1.70096	0.000592509
INTS10	6.99628	8.11192e-10	2.37443e-10	3.23427	4.38446	5.03593e-06
UBXN8	7.2861	2.75622e-09	3.37461e-11	3.23608	3.35406	7.1572e-07
TUSC3	-55.3724	5.13284e-25	1.77183e-52	-7.77973	3.90194	3.75787e-48
TUBB4A	10.0934	1.94185e-14	8.80407e-16	3.29742	1.76047	1.86725e-11
FCGRT	-11.9883	3.61549e-15	8.13143e-22	-4.45424	4.50407	1.72459e-17
C19orf53	5.35181	2.93846e-07	3.78533e-07	0.680299	7.78967	0.0080283
IL27RA	7.19277	4.02079e-09	2.86009e-10	1.81939	0.96359	6.06596e-06
OLFM2	-10.6704	1.44286e-14	1.50616e-19	-4.50473	4.50577	3.19441e-15
RPS16	4.97976	2.67122e-07	1.95633e-06	0.623495	8.67447	0.0414918
PLD3	-8.7202	8.49293e-14	1.33514e-14	-1.77887	8.1538	2.83171e-10
FSD1	6.44784	2.36118e-09	2.47887e-09	2.37901	1.64736	5.25744e-05
MYH14	8.13659	6.40784e-12	7.14579e-12	1.4918	0.745899	1.51555e-07
ETFB	4.98581	4.18834e-07	2.00255e-06	1.32609	4.06765	0.042472
PLEKHA4	11.5906	5.47139e-18	9.43331e-20	3.82542	4.93939	2.00071e-15
ISYNA1	-5.86063	5.40574e-08	5.20078e-08	-2.75519	2.52246	0.00110303
CADM4	8.74057	1.06336e-11	9.21005e-15	2.71214	1.99048	1.95336e-10
TFPI2	-14.2441	3.75773e-18	9.93459e-27	-6.20589	4.40698	2.10703e-22
NAMPT	6.24424	4.84908e-08	5.97992e-09	2.77307	3.23658	0.000126828
TWISTNB	5.93273	8.62497e-10	4.29206e-08	2.65919	5.115	0.000910304
ITGB8	6.94515	7.61149e-11	4.84729e-10	2.76936	6.92796	1.02806e-05
PTN	13.4098	4.92246e-20	6.63932e-23	5.02277	9.01559	1.40813e-18
MPP6	6.20197	2.16161e-08	2.25483e-08	2.28974	5.82376	0.000478227
CAV2	-29.9393	1.2208e-23	4.76155e-37	-7.63805	3.82961	1.00988e-32
CAV1	-12.5969	1.56889e-18	2.50356e-23	-4.18369	9.03085	5.3098e-19
SSBP1	6.13665	2.99669e-11	1.26966e-08	1.04286	8.46868	0.000269281
CPED1	12.1228	1.80478e-18	7.65059e-23	4.68752	2.88027	1.62261e-18
COBL	14.5917	3.40124e-19	8.73561e-25	4.10726	2.12598	1.85274e-20
CHCHD2	6.59781	6.13299e-09	1.03465e-09	0.736014	9.24783	2.19439e-05
ZKSCAN1	6.35962	7.35618e-10	9.06946e-09	2.08681	6.80997	0.000192354
SNX8	7.0934	4.65792e-10	7.6832e-11	2.8972	2.89895	1.62953e-06
PTPRZ1	8.07004	1.3947e-13	1.3639e-11	4.21525	7.721	2.89269e-07
RBM28	7.20623	5.52463e-11	9.16272e-11	2.64404	4.49922	1.94332e-06
IMPDH1	8.86143	7.75911e-12	4.92928e-15	3.54172	2.58638	1.04545e-10
SERPINE1	-11.06	1.56809e-15	5.37548e-20	-5.33439	4.29231	1.14008e-15
PLOD3	5.7672	1.1353e-07	9.04836e-08	2.45923	4.93354	0.00191907
RPA3	7.84329	1.27977e-12	1.52154e-11	3.03953	5.87263	3.22704e-07
CLDN15	5.43183	3.16723e-07	2.99508e-07	1.54031	1.19255	0.00635227
GLCCI1	5.08573	1.64224e-06	1.24149e-06	2.41901	3.16738	0.0263308
SFRP4	-9.23347	3.53128e-11	2.80199e-14	-5.4705	4.08442	5.94274e-10
MEST	-5.0673	1.28027e-05	1.49981e-06	-2.85907	4.17915	0.0318094
MEOX2	18.117	4.39955e-21	4.21377e-32	5.28307	2.77575	8.93698e-28
TSPAN13	7.83498	4.79958e-10	1.43007e-12	3.59634	3.03367	3.03303e-08
GLI3	5.09639	6.20579e-07	1.6394e-06	2.12252	5.52946	0.0347701
POLD2	5.98339	5.00192e-08	6.87909e-08	2.56797	6.07123	0.00145899
TRIM14	5.32669	5.60372e-06	5.00555e-07	1.91044	1.50526	0.0106163
CORO2A	7.50758	3.6394e-11	4.15756e-11	2.13912	1.2147	8.81777e-07
TGFBR1	5.36814	7.03757e-07	5.12702e-07	2.13291	5.16034	0.0108739
OGN	-13.4879	1.78481e-17	1.76362e-20	-6.39589	3.49661	3.74047e-16
ASPN	-15.0076	5.19577e-19	5.50552e-23	-7.07772	3.91552	1.16767e-18
ECM2	-5.17476	4.62299e-05	1.81072e-06	-1.98784	1.36913	0.0384035
TLE4	-5.57519	1.04861e-06	1.34157e-07	-2.21217	4.33452	0.00284534
SHB	-5.22437	2.61685e-05	2.14699e-06	-1.4747	0.824896	0.0455355
PDLIM1	-8.80251	7.66514e-11	1.83198e-12	-3.88847	2.03303	3.88545e-08
UNC5B	-5.45078	1.49677e-06	9.17651e-07	-1.93741	1.03448	0.0194625
ACTA2	-14.7836	3.31701e-18	6.86989e-26	-7.897	5.09014	1.45704e-21
LIPA	7.36337	3.98568e-12	1.15699e-10	3.74078	6.4239	2.45386e-06
DNAJC12	-6.72367	8.47979e-07	3.65369e-09	-2.71147	1.58391	7.74911e-05
LGI1	6.62452	1.10629e-08	4.8863e-09	2.07106	1.03553	0.000103634
ASPA	7.15037	5.71813e-08	4.81942e-10	2.20638	1.12967	1.02215e-05
RAD51C	5.36871	6.15646e-09	5.30465e-07	2.16936	5.8175	0.0112506
2018-09-04	15.5927	6.56171e-21	2.63639e-29	5.26882	2.88465	5.59152e-25
PNPO	6.05761	1.32414e-07	1.93736e-08	1.55297	1.21674	0.000410895
TRIM16L	9.79453	6.27132e-14	2.3422e-17	3.65495	2.95653	4.96758e-13
SYNGR2	5.55784	3.00213e-08	1.93386e-07	2.79357	4.19326	0.00410153
COL1A1	-9.64963	1.51853e-13	1.64542e-16	-5.02609	5.19441	3.48977e-12
TMEM97	5.70485	2.23768e-07	9.74686e-08	2.89947	4.36405	0.00206721
PMP22	6.13468	6.56665e-11	2.64188e-08	2.23271	9.13889	0.000560317
ALDOC	6.80906	2.62593e-07	2.22641e-09	2.28793	1.14396	4.722e-05
RAB34	-22.4069	4.42777e-23	3.03173e-30	-6.75894	3.37947	6.43e-26
MAPK10	-7.55628	2.98926e-09	1.51231e-10	-3.32319	1.89837	3.20746e-06
NDUFC1	-5.55438	1.49766e-07	1.47552e-07	-0.774305	7.81508	0.00312943
CPE	-7.20851	6.12212e-10	1.01434e-09	-3.11956	1.62849	2.15131e-05
SOD3	6.06489	2.01218e-07	1.30318e-08	2.14931	2.26879	0.000276392
TBC1D19	-5.25189	3.95463e-06	6.18129e-07	-2.32003	3.33712	0.0131099
SH3D19	5.97685	1.60395e-08	2.81766e-08	2.70126	4.75629	0.000597597
KLHL5	7.3052	6.01488e-10	2.41876e-11	2.89654	2.91812	5.12994e-07
CRYAB	8.24389	1.46518e-11	1.48145e-13	4.45519	4.44538	3.142e-09
CPT1A	-5.05146	1.47839e-05	1.99553e-06	-1.99416	1.95408	0.0423232
CCND1	9.39284	4.74473e-15	7.39685e-15	4.0227	5.56994	1.5688e-10
EIF4G2	-5.73573	1.58832e-08	6.41828e-08	-0.836747	9.65283	0.00136125
KIAA1549L	15.0058	4.26454e-18	1.21416e-29	5.37047	3.16854	2.57512e-25
MDK	-8.20306	7.19701e-13	6.44088e-13	-2.41922	7.22405	1.36605e-08
CD81	-8.36978	2.85428e-13	1.33997e-13	-1.88663	7.1831	2.84194e-09
SOX6	11.0799	1.35218e-18	4.53632e-18	4.27806	5.89765	9.62107e-14
PPFIBP1	9.64916	3.31635e-18	2.06033e-14	3.45711	6.65712	4.36976e-10
CORO1C	-6.01203	1.00316e-09	1.99417e-08	-1.85762	7.39448	0.000422943
LIN7A	-6.57219	2.59392e-06	6.95772e-09	-2.93157	1.73337	0.000147566
WNT5B	-11.5242	5.01368e-16	9.85776e-20	-4.54381	3.03148	2.09073e-15
MANSC1	7.92693	1.38278e-11	8.41685e-13	3.45831	2.97	1.78513e-08
ALDH2	-8.23562	3.78707e-11	3.46524e-13	-3.31881	2.75392	7.34943e-09
MGP	-5.89227	4.19731e-08	7.5754e-08	-3.63826	2.80829	0.00160667
NUP107	5.14323	8.96744e-07	1.11924e-06	2.61925	4.4712	0.0237379
ST8SIA1	11.9664	2.31702e-16	7.44389e-22	4.75548	3.81112	1.57877e-17
RFX4	8.19856	2.06093e-10	4.77638e-12	2.58616	1.33578	1.01302e-07
RIC8B	5.33605	9.26198e-07	4.10616e-07	2.45431	2.65352	0.00870876
CEP85L	9.3211	6.24251e-13	4.13106e-16	3.72569	2.62913	8.76157e-12
MAN1A1	-11.886	9.69465e-17	1.75981e-17	-4.90762	2.51517	3.73239e-13
FAM65B	-7.28019	1.48284e-08	9.30828e-11	-3.26331	2.52058	1.97419e-06
PHACTR1	8.26505	8.57017e-11	2.59402e-13	2.77842	1.76999	5.50166e-09
ADGRG6	14.7047	9.159e-18	2.82099e-27	5.29982	2.96117	5.98304e-23
QKI	8.25164	1.80039e-14	2.12483e-12	1.81117	8.10094	4.50655e-08
TFEB	5.80639	3.29581e-08	8.54725e-08	1.62224	0.91027	0.00181279
SLC29A1	6.44177	5.38558e-08	3.43845e-09	2.13268	1.36185	7.29262e-05
CLIC5	-10.9049	3.00131e-13	1.1183e-15	-4.74321	2.38218	2.3718e-11
ENPP5	-8.62796	1.09481e-11	5.47869e-12	-4.1221	2.06105	1.16198e-07
SEMA5A	9.07119	2.17141e-13	8.37776e-14	4.11045	5.35915	1.77684e-09
NME5	-5.77836	5.08025e-05	2.19283e-07	-2.23178	1.38403	0.00465078
LOX	-7.70787	1.67202e-10	1.97637e-11	-3.83246	2.75055	4.19167e-07
SPARC	-5.76005	8.67316e-09	6.67612e-08	-1.00394	11.7949	0.00141594
RNF130	5.59267	2.43899e-09	2.9728e-07	1.75936	6.95763	0.006305
RASGRF2	-10.6886	3.61959e-13	3.00971e-16	-4.34684	2.41024	6.3833e-12
CCNG1	-4.95157	3.2153e-06	2.25177e-06	-2.51136	4.39377	0.0477578
CDH6	9.61804	1.64651e-12	1.01173e-15	3.58147	1.96244	2.14578e-11
PDE4D	-5.97914	5.68679e-08	3.67706e-08	-2.5221	2.19465	0.000779868
SKP1	-11.5306	3.57475e-17	2.15634e-21	-1.06102	9.91035	4.57339e-17
FGF1	8.96076	8.91645e-13	2.98192e-14	3.49097	1.94099	6.32436e-10
H2AFY	-5.74409	4.54562e-09	6.11227e-08	-1.95541	5.16477	0.00129635
DPYSL3	-15.2317	1.28387e-20	2.64695e-30	-5.77286	5.65227	5.61392e-26
PCCB	5.81739	2.21076e-07	1.02332e-07	2.7039	5.39184	0.00217035
KAT2B	11.3773	6.17118e-15	5.86529e-21	4.91233	3.76635	1.24397e-16
BCHE	13.2397	3.51345e-19	2.05338e-22	5.96997	5.62464	4.35502e-18
WNT5A	-14.9058	4.17814e-20	1.29271e-22	-5.47469	2.87994	2.74171e-18
USP9Y	9.41481	1.46757e-14	2.74981e-14	2.8048	1.4024	5.83208e-10
C3orf14	-19.2931	3.7946e-22	6.47009e-27	-5.30757	2.65378	1.37224e-22
IFT57	-8.27299	1.97341e-12	3.5655e-13	-3.14244	5.80295	7.56206e-09
GNB4	8.01098	1.11273e-15	7.03686e-12	2.43143	8.29163	1.49245e-07
PODXL2	6.79821	6.62868e-09	8.49346e-10	2.05247	1.22585	1.80138e-05
CSPG5	6.11994	9.75365e-08	2.23307e-08	1.25328	0.746697	0.000473612
PLSCR4	-11.4431	7.14426e-17	2.13919e-18	-4.49372	2.60147	4.53701e-14
PEX5L	6.06754	1.94921e-09	3.25876e-08	1.85056	1.03558	0.00069115
KLHL24	6.65516	1.40308e-09	7.99111e-10	3.34184	3.74907	1.69483e-05
TNNC1	-7.27857	1.96383e-06	8.0219e-10	-2.83255	1.4727	1.70137e-05
FOXP1	-9.25905	2.05664e-13	6.82616e-15	-3.75463	2.57337	1.44776e-10
ADAM23	5.33877	6.442e-07	4.02665e-07	2.38509	2.6529	0.00854013
RTKN	7.08338	3.61715e-09	1.06274e-10	3.16564	3.14803	2.25397e-06
NCL	7.01469	1.02665e-10	1.21527e-10	1.06611	9.09698	2.57746e-06
STEAP3	-5.22193	2.28329e-06	1.01071e-06	-2.28016	2.35701	0.0214362
GPD2	11.4174	2.65529e-16	1.31387e-18	4.96306	4.98844	2.78658e-14
ASB3	6.55409	3.56476e-09	1.26356e-09	2.26953	2.92734	2.67988e-05
SPTBN1	-6.41236	1.44277e-09	2.58132e-09	-1.39717	8.00664	5.47473e-05
HTRA2	6.32238	4.77918e-09	4.25413e-09	2.44153	2.81166	9.02258e-05
LOXL3	12.8122	1.60784e-17	3.53228e-24	5.41001	4.09037	7.49161e-20
DOK1	5.92659	3.44958e-06	3.50518e-08	1.66557	1.06452	0.000743414
FN1	-14.2776	2.78874e-21	4.89918e-28	-3.64704	10.256	1.03907e-23
IGFBP2	-6.3641	2.8748e-09	3.8671e-09	-1.64253	8.01134	8.20173e-05
IGFBP5	6.5015	1.04327e-09	1.50284e-09	3.13112	3.02396	3.18738e-05
ST3GAL5	8.98712	7.23724e-13	1.8836e-14	4.24524	4.57508	3.99494e-10
IL1R1	-15.1264	9.60921e-19	2.11399e-24	-5.57832	2.97343	4.48356e-20
FHL2	-11.0275	1.13567e-14	3.66454e-17	-5.13728	2.91392	7.77212e-13
CEBPZ	5.82329	7.50074e-08	9.2711e-08	2.09555	5.42211	0.00196631
PRKD3	5.8089	1.26187e-08	8.44501e-08	2.42224	5.50326	0.0017911
QPCT	12.0414	1.36766e-15	5.28148e-20	4.35198	2.26859	1.12015e-15
AAK1	-5.77577	1.34714e-07	6.95264e-08	-2.07406	3.36076	0.00147459
ANGPTL1	-5.12106	4.71728e-06	1.13617e-06	-3.04347	4.09767	0.024097
QSOX1	-6.58826	1.79057e-09	1.46216e-09	-2.52142	3.67256	3.10109e-05
OPRD1	6.14803	9.98538e-06	3.12517e-08	1.70834	0.932636	0.000662816
S100PBP	-5.62416	3.80567e-06	1.20557e-07	-2.55569	3.13063	0.00255689
MAD2L2	5.90722	5.50448e-07	9.72901e-08	2.49962	5.76156	0.00206343
DNAJC6	6.34295	1.50879e-11	4.41353e-09	2.05398	1.34942	9.36065e-05
PLA2G4A	7.80582	3.56431e-12	3.01479e-11	2.38075	1.19037	6.39408e-07
WLS	5.83814	2.64037e-07	5.79763e-08	2.53051	4.04899	0.00122962
CD58	5.59837	1.3752e-07	1.79013e-07	2.89564	4.68606	0.0037967
TBCE	-5.09106	9.58787e-07	1.21185e-06	-2.24643	4.32661	0.025702
LGALS8	5.69028	9.59043e-08	7.8562e-08	2.52519	2.63364	0.00166622
BMP8B	8.22229	1.79112e-10	4.91927e-12	2.68783	1.34391	1.04333e-07
SIPA1L2	9.57367	1.54264e-12	2.80407e-16	4.10891	3.73856	5.94715e-12
ST6GALNAC5	-14.6278	6.80234e-19	9.028e-22	-5.53111	2.95388	1.91475e-17
ADGRL2	-8.07262	5.60244e-12	4.62824e-11	-3.25477	1.62738	9.81604e-07
MFAP2	-21.9421	7.8375e-23	1.03559e-45	-7.33723	4.89851	2.19639e-41
CTBS	-5.77322	5.55219e-07	8.27757e-08	-2.46683	2.3848	0.00175559
RGS4	-5.46109	0.000195993	1.03387e-06	-2.55228	1.27614	0.0219274
CDK18	5.99224	2.04011e-07	6.93971e-08	1.41087	0.705432	0.00147184
ID3	6.76396	4.91688e-06	1.66375e-09	2.27022	1.30028	3.52865e-05
CCDC181	-5.30512	1.71585e-05	1.78487e-06	-1.51412	0.78147	0.0378553
STMN1	6.21428	2.73262e-08	3.63551e-08	2.93163	9.5499	0.000771055
RPS6KA1	6.38567	8.06703e-07	8.42803e-09	2.0639	1.12056	0.00017875
NRP2	-10.4393	1.22523e-14	7.72087e-19	-4.81926	5.20978	1.63752e-14
B4GALT6	12.8809	3.46916e-18	1.11211e-20	4.07051	2.05991	2.35867e-16
C1orf54	-10.5157	1.13398e-14	1.27977e-18	-4.38896	3.62317	2.71427e-14
ATP10B	7.8936	2.90553e-10	2.0581e-11	2.34795	1.17397	4.36503e-07
PLAGL1	-6.35637	3.04248e-08	3.49878e-08	-1.97649	0.988244	0.000742057
AKAP7	-7.84455	1.22314e-10	7.82762e-12	-3.59441	2.86877	1.66016e-07
RAB32	-9.88927	3.16541e-17	3.27872e-17	-3.39843	5.81838	6.95385e-13
SPP1	-6.05068	3.66361e-08	1.78776e-08	-3.84285	6.83606	0.000379166
UCHL3	-6.36668	1.32579e-08	4.20542e-09	-1.50043	1.7726	8.91928e-05
PCDH17	-8.20196	2.67823e-09	2.81157e-11	-3.55815	1.77907	5.96305e-07
SATB2	5.03156	7.36489e-05	1.63901e-06	1.87675	1.74042	0.0347617
PHF19	5.36278	1.52883e-06	4.44644e-07	2.6824	3.95762	0.00943046
IRF2BPL	-7.81784	2.98698e-10	1.96188e-12	-2.59357	2.67786	4.16096e-08
LTBP2	-5.68518	3.0562e-06	2.04124e-07	-2.84328	2.2593	0.00432926
SLIRP	5.07931	1.38563e-06	1.26403e-06	0.630475	8.10929	0.0268087
KLHL29	8.16159	3.49956e-12	1.11649e-12	2.39859	1.35671	2.36797e-08
CNRIP1	-5.95453	1.93774e-06	1.45086e-07	-2.47925	1.29603	0.00307714
CRIPT	5.11267	1.34971e-06	1.90622e-06	1.9134	5.32388	0.040429
CUTC	-5.25114	2.18115e-06	6.2336e-07	-2.64335	4.20201	0.0132208
PPP1R3C	5.62596	3.67742e-05	1.65156e-07	2.19383	1.40057	0.00350279
MXI1	5.12498	5.42455e-06	1.06727e-06	2.55033	3.05166	0.0226357
GRIA2	5.93476	8.78283e-10	2.80354e-08	2.63357	1.88478	0.000594603
PLEKHG1	5.11044	3.51897e-05	1.30599e-06	2.60738	3.9264	0.0276988
PLXDC2	-8.61754	2.32342e-12	2.50331e-14	-3.95142	3.80505	5.30926e-10
DNAJC15	5.81201	1.54953e-05	5.80095e-08	2.09213	1.40429	0.00123032
UFM1	-8.54102	7.93106e-14	8.75493e-14	-2.37978	6.53693	1.85683e-09
WBP4	-5.13069	3.08137e-06	1.04132e-06	-2.09526	3.66435	0.0220853
ALG5	-5.27653	7.9783e-06	5.55869e-07	-2.22157	5.14261	0.0117894
TGFBI	-8.31046	4.42839e-10	5.16105e-12	-4.39224	2.47372	1.09461e-07
EGR1	-5.1072	1.25206e-06	1.26117e-06	-2.72452	4.26103	0.0267482
DUSP4	-5.6166	1.3599e-07	1.10818e-07	-2.48944	4.82496	0.00235035
CLU	-11.9332	9.58442e-18	7.79711e-21	-4.93114	8.30748	1.65369e-16
TNFRSF10B	-5.11421	1.68042e-05	1.45649e-06	-2.32817	2.49982	0.0308906
NACA3P	-5.13571	1.60604e-05	2.30067e-06	-0.425666	0.25894	0.0487949
FAM117A	5.58049	6.81998e-05	2.37618e-07	1.56308	0.966373	0.00503963
ACVR2A	-5.96621	8.83421e-08	2.97696e-08	-2.76909	3.01001	0.000631384
RPL21	-7.49368	2.98566e-12	1.37002e-11	-1.13209	9.21841	2.90567e-07
KLHL7	5.77281	3.76758e-07	1.11981e-07	2.81342	5.48246	0.00237501
CBX3	5.81222	4.32246e-09	8.76621e-08	1.13994	8.23466	0.00185923
NPY	-6.63984	4.10131e-07	1.02104e-08	-3.56328	1.86892	0.000216551
FAM126A	7.01741	6.03693e-15	1.2123e-09	2.32129	8.33604	2.57117e-05
TRIM24	8.36533	9.98154e-12	1.20848e-13	3.54573	3.33165	2.56306e-09
BICC1	-10.9344	7.78919e-18	1.45434e-16	-4.37839	2.36982	3.08452e-12
EGR2	9.04175	5.82308e-13	4.60529e-15	3.90675	3.80298	9.76736e-11
P4HA1	-5.71057	1.65332e-09	7.44954e-08	-2.24935	6.40605	0.00157997
ACADS	5.40544	6.72298e-06	7.56748e-07	1.32149	0.660744	0.0160499
HVCN1	7.2062	2.90359e-08	1.39537e-10	1.74816	1.04094	2.95945e-06
ITPR2	10.9938	1.38672e-16	2.31761e-20	4.46647	3.18267	4.91542e-16
ITIH5	15.4294	1.81586e-19	7.89342e-25	4.8838	2.4419	1.67411e-20
TSFM	13.7795	9.40224e-22	2.17032e-22	5.45192	5.71631	4.60304e-18
NR4A1	6.0831	1.61572e-06	4.36401e-08	1.53802	0.800498	0.000925563
LRP1	-7.43531	1.46264e-10	1.38122e-11	-2.38449	6.55454	2.92943e-07
SMUG1	5.31148	8.52569e-06	6.41722e-07	2.49928	4.11827	0.0136103
METTL21B	17.1579	2.34211e-20	8.64858e-34	5.93193	4.01966	1.83428e-29
PLP1	32.4946	2.4423e-23	6.04238e-59	9.55725	5.39288	1.28153e-54
TNFAIP6	35.3364	7.42121e-24	9.75423e-56	7.75851	3.95488	2.06877e-51
BAZ2B	-6.36488	1.22858e-08	3.05436e-09	-2.85981	4.80465	6.478e-05
BATF3	6.26301	5.78612e-07	1.06097e-08	1.88644	1.13712	0.000225021
SDC4	-6.20439	1.32159e-07	2.79051e-08	-2.41831	1.59472	0.00059184
PARD6B	5.88283	2.91967e-05	1.09008e-07	1.25607	0.628034	0.00231196
PTGIS	-7.38223	2.92067e-09	6.6289e-10	-2.46321	1.2403	1.40592e-05
BCAS4	-6.62318	6.06855e-12	1.13431e-09	-1.96978	1.76314	2.40575e-05
KCNK15	-5.3747	4.81549e-05	1.4244e-06	-1.4301	0.715047	0.0302102
NAGK	-4.99861	7.07093e-09	1.86228e-06	-2.22884	5.15581	0.0394971
USP22	5.86786	1.90859e-07	6.68302e-08	1.66517	5.27003	0.0014174
COL21A1	-6.02317	1.62503e-05	1.24815e-07	-2.45449	1.22724	0.00264721
SOX4	8.32914	3.73072e-14	8.07638e-13	2.8167	6.97306	1.71292e-08
NRN1	6.05161	1.49673e-07	1.54515e-08	2.62452	3.09873	0.000327712
MYRF	11.294	6.89974e-16	3.04613e-18	3.66668	1.89807	6.46054e-14
MT2A	8.22083	5.01087e-13	1.56104e-12	2.93303	6.9165	3.3108e-08
TMTC4	-5.1439	5.69265e-06	1.50035e-06	-2.04059	1.6737	0.0318209
EFNB2	-10.0451	3.44281e-12	5.77388e-18	-4.307	4.34335	1.22458e-13
TM9SF2	-5.70953	1.80903e-08	1.07631e-07	-1.68933	7.51975	0.00228274
TMEM255A	7.88058	1.83116e-08	2.1781e-11	2.55883	1.27941	4.61954e-07
SOX9	-8.74686	7.11311e-12	1.80746e-12	-3.5702	1.94289	3.83345e-08
ATG4C	6.45827	2.54085e-08	2.87762e-09	3.05917	4.05408	6.10315e-05
SNRPD2	5.92931	1.39379e-08	2.51771e-08	0.653897	9.63583	0.000533982
NKX2-2	11.3291	2.40557e-14	7.89525e-18	2.43769	1.21884	1.6745e-13
FLRT3	16.0809	2.04936e-20	5.15343e-32	6.0556	3.48478	1.09299e-27
DSTN	-6.72526	8.96489e-10	5.23967e-10	-0.965722	9.81695	1.11128e-05
SNRPB2	6.96543	6.75825e-10	1.70012e-10	1.15453	7.3731	3.60579e-06
CITED1	5.3227	4.32091e-05	7.13206e-07	1.74802	1.0302	0.0151264
ROMO1	4.95049	3.90436e-06	2.27275e-06	0.566687	8.01846	0.0482028
RRAS	-5.1191	3.02332e-09	1.06555e-06	-2.23237	5.20503	0.0225994
SIX1	-5.58174	2.79258e-06	3.03162e-07	-2.32983	1.928	0.00642977
AIF1L	19.825	3.41147e-21	2.40779e-33	5.15403	2.6416	5.10669e-29
OMD	-13.3696	5.39205e-19	2.84305e-20	-6.06725	3.22556	6.02983e-16
HRASLS	7.53886	7.94673e-08	9.60769e-11	2.35292	1.17646	2.03769e-06
HP1BP3	-5.01872	2.86933e-07	1.65798e-06	-0.957004	7.61185	0.035164
FBXL16	6.03752	3.70568e-07	2.70658e-08	1.43994	0.881545	0.000574038
TNFRSF19	6.51167	4.60274e-08	1.84941e-09	2.49189	1.72856	3.92241e-05
GNG11	-8.93399	8.7596e-13	3.16361e-15	-1.83864	8.80171	6.70971e-11
SEM1	7.07921	1.15413e-09	7.7859e-11	0.856617	9.73248	1.65131e-06
HIP1	5.78116	3.48673e-08	8.06265e-08	2.49317	4.7238	0.00171001
PTPN12	6.56893	1.40087e-09	4.89323e-09	2.62645	6.17438	0.00010378
GNAI1	6.67909	2.72162e-08	1.82081e-09	3.29749	5.03017	3.86176e-05
CASD1	5.66775	2.27688e-06	1.55515e-07	2.43938	4.5861	0.00329831
KDR	-8.85912	1.06601e-12	2.15729e-12	-4.23795	2.15579	4.5754e-08
SDF2L1	5.07485	6.29763e-07	1.50865e-06	2.30519	4.14417	0.031997
GAL3ST1	13.0014	2.60086e-16	8.5889e-21	4.3324	2.1662	1.82162e-16
TST	4.9524	2.62595e-08	2.25332e-06	1.98279	2.11694	0.0477906
APOBEC3F	5.93536	1.08652e-07	2.63198e-08	2.12238	1.86436	0.000558217
SPECC1	17.4591	8.60404e-21	2.02011e-34	5.39945	3.64363	4.28445e-30
CDHR3	5.68276	0.000100946	1.19328e-07	1.57625	1.01093	0.00253083
FLNC	-8.81349	1.16113e-10	4.89398e-13	-2.98862	1.6472	1.03796e-08
CALU	5.06415	2.70041e-10	1.85732e-06	1.08098	11.0858	0.0393919
LRRC17	-5.63646	7.22568e-05	2.47656e-07	-2.74845	2.20403	0.00525254
FEZF1	-28.6299	1.57464e-24	6.53856e-36	-7.19422	3.59711	1.38676e-31
MYO1B	-11.6533	7.3191e-16	1.39153e-17	-4.91243	2.62902	2.95129e-13
CHN1	-9.19088	4.83742e-14	7.9097e-16	-4.08411	6.24494	1.67757e-11
HOXD10	5.69809	9.41063e-05	2.32266e-07	1.07599	0.537992	0.00492613
HOXD11	5.8314	6.08107e-06	1.34666e-07	0.865867	0.43293	0.00285612
SNRPN	-7.26967	1.90448e-10	2.92844e-11	-1.30708	4.68896	6.21092e-07
TMOD2	9.39434	2.03381e-13	2.61672e-16	3.60891	3.20323	5.5498e-12
MINDY2	-5.68022	9.7485e-09	8.25473e-08	-2.241	5.06045	0.00175075
ISLR	-6.20813	1.02149e-06	6.16926e-08	-2.41645	1.20822	0.00130844
LOXL1	-22.0963	6.93574e-22	6.24138e-38	-7.0138	3.916	1.32373e-33
PSMA1	-5.51747	1.0806e-06	1.76537e-07	-0.691176	6.19139	0.00374418
PALLD	-9.90476	4.63625e-17	3.11024e-17	-3.90436	7.04812	6.5965e-13
SNX6	-6.86039	1.0022e-09	4.96393e-10	-2.11667	6.29326	1.0528e-05
CDO1	-11.8381	8.53831e-16	8.96755e-18	-5.11002	2.68909	1.90193e-13
ITFG1	-5.34362	3.46898e-07	4.69169e-07	-1.65472	6.66315	0.0099506
RPS4Y1	55.3896	5.43468e-24	5.44278e-62	8.49414	4.24707	1.15436e-57
CNN1	-5.64948	3.76317e-06	5.11698e-07	-2.21094	1.10547	0.0108526
SNX9	-12.5826	5.33478e-17	2.45859e-23	-4.98595	3.70804	5.21443e-19
STK33	-12.0562	1.48166e-16	1.5187e-17	-3.89244	1.97455	3.22102e-13
OLFM1	6.52922	1.08923e-07	3.98552e-09	2.45314	1.38704	8.45289e-05
COL5A1	-6.87394	6.08034e-10	2.24854e-10	-2.77235	4.7207	4.76894e-06
ASS1	-9.5452	1.06771e-12	9.63719e-14	-4.25904	2.20456	2.04395e-09
TXLNGY	15.34	4.53804e-20	1.09687e-24	4.74566	2.37283	2.32635e-20
AKAP12	-8.93926	1.10373e-13	3.02486e-15	-3.90456	5.21922	6.41542e-11
SYNE1	-6.89262	1.55548e-09	2.08269e-10	-2.57676	5.17709	4.41718e-06
EDA2R	-6.18992	3.36944e-07	6.61339e-08	-2.15497	1.07748	0.00140263
ARHGEF9	4.98374	1.24651e-06	2.07803e-06	2.14452	3.15691	0.044073
C1QL1	9.85046	2.44727e-13	4.37281e-17	3.05304	1.99126	9.27429e-13
GSE1	-9.26607	2.63039e-13	7.49109e-15	-4.03014	2.84177	1.58878e-10
HACL1	5.17818	3.99473e-07	9.11491e-07	2.49384	3.49591	0.0193318
RFTN1	-7.66557	1.19497e-11	6.2918e-11	-3.29154	1.96391	1.33443e-06
PDLIM4	-17.9936	3.04256e-19	2.08948e-25	-6.32356	3.16178	4.43157e-21
EXOC4	5.16116	2.87864e-06	1.33421e-06	2.4201	4.92756	0.0282974
ANO1	-9.613	1.96938e-12	7.41446e-14	-3.68085	1.90477	1.57253e-09
MAP1B	-12.6327	8.60779e-19	2.14762e-24	-1.93094	9.58199	4.5549e-20
KHDRBS3	12.0364	1.06568e-17	5.23799e-20	4.72234	4.66575	1.11092e-15
LGALS3	-5.34098	8.7596e-13	6.36571e-07	-1.88816	9.56208	0.013501
SPATA6	6.7181	1.41214e-09	5.77487e-10	2.72252	2.77366	1.22479e-05
FCRLA	17.4986	8.23415e-20	5.15882e-28	5.87202	2.93601	1.09413e-23
HSD17B7	5.58339	1.2003e-07	1.68469e-07	2.65151	3.80441	0.00357305
TRIM22	-10.3379	3.44356e-14	2.60313e-18	-4.42055	3.41724	5.52097e-14
SERPINF1	-35.124	6.97409e-25	1.46347e-42	-8.19357	4.13847	3.10388e-38
FIGNL1	5.61474	1.25708e-07	1.17196e-07	2.52079	1.97583	0.00248562
MATN2	47.4706	7.42121e-24	9.33976e-83	8.91055	4.56512	1.98087e-78
RIN2	-7.05536	1.89232e-09	9.93346e-11	-3.35342	4.41751	2.10679e-06
BCAN	12.3031	4.84705e-18	8.77517e-20	4.34488	2.21509	1.86113e-15
SYT11	-8.1755	1.52972e-12	4.21005e-13	-3.05705	6.04658	8.92909e-09
DPH2	5.46471	1.00713e-07	2.83064e-07	1.93968	1.30021	0.00600351
POMP	-7.67139	1.46017e-13	6.18726e-12	-1.14444	8.55009	1.31225e-07
WASF3	-7.4611	6.13101e-07	2.48912e-10	-2.84543	1.8472	5.27917e-06
SLC41A1	4.97583	4.15619e-06	2.08109e-06	1.76473	1.68791	0.0441379
SPG20	-5.85676	1.52965e-08	3.89916e-08	-2.71615	4.52687	0.000826973
POSTN	-9.91886	1.9541e-15	2.51886e-14	-6.24076	3.21693	5.34224e-10
TPT1	-7.83	2.25946e-13	2.69428e-12	-1.21386	8.1594	5.7143e-08
STARD13	7.08167	3.44031e-10	1.06935e-10	2.87365	3.84479	2.26799e-06
BEX1	-6.61994	2.08879e-06	9.50111e-09	-2.83871	1.66227	0.000201509
EPHB2	-10.3691	9.36315e-14	7.96271e-15	-3.8314	1.9157	1.68881e-10
RARRES3	-5.99583	1.94527e-08	2.31185e-08	-2.90779	3.65475	0.00049032
GSTT2B	10.2009	7.21197e-13	2.33732e-18	3.37074	2.48399	4.95722e-14
C12orf29	5.00218	2.13504e-06	1.91065e-06	2.26382	3.52109	0.0405229
C14orf1	5.8213	2.07565e-11	1.12873e-07	1.88489	7.74366	0.00239392
LOXL2	-7.43533	4.86987e-11	1.26457e-11	-3.29674	4.88057	2.68203e-07
CHL1	22.1641	1.15774e-22	7.9347e-40	6.18231	3.19681	1.68287e-35
GSTM1	8.70519	4.2063e-09	5.99989e-13	2.46547	1.23273	1.27252e-08
GSTM3	5.72851	9.48203e-10	1.65336e-07	1.79286	7.05786	0.00350662
VAV3	5.77894	6.72298e-06	1.66967e-07	1.51298	0.756489	0.00354121
PTGFRN	6.66406	1.48921e-09	8.32613e-10	2.38597	1.57375	1.76589e-05
LAMTOR5	-5.37894	1.93754e-06	3.31202e-07	-0.806362	8.34397	0.00702447
NOTCH2	-8.39583	1.55591e-13	7.08951e-14	-3.24801	6.30304	1.50361e-09
FKBP11	5.75862	4.54816e-07	5.73578e-08	1.82011	1.65287	0.0012165
IAH1	8.79856	3.93703e-12	1.28856e-14	3.93136	3.66631	2.7329e-10
ANO3	5.58258	5.05083e-08	3.712e-07	1.36255	0.681272	0.00787278
NAV1	10.5794	1.27182e-14	2.16647e-17	4.34284	4.09404	4.59488e-13
TIMM17A	-5.15175	2.66535e-08	1.08932e-06	-1.27399	7.57156	0.0231033
RERG	-5.28608	6.01894e-05	1.67572e-06	-2.09312	1.1351	0.0355404
RAB33A	16.9177	3.14393e-19	1.0629e-31	5.0419	2.73785	2.25431e-27
ETS1	11.2503	2.72642e-15	8.61043e-21	4.27237	3.2438	1.82619e-16
CTSL	-7.01889	1.00189e-09	1.07973e-10	-3.4064	4.8925	2.29e-06
OASL	9.48073	8.83136e-13	2.06726e-14	3.20905	1.60452	4.38445e-10
TMEM60	6.06139	1.02469e-10	4.08112e-08	2.13022	6.51265	0.000865565
HILPDA	5.42359	3.17686e-06	2.69522e-07	2.46904	2.55408	0.0057163
TES	-6.33219	3.62426e-07	2.64021e-08	-2.47593	1.33825	0.000559962
MDFIC	-8.40496	2.20246e-11	2.21697e-13	-3.23124	2.5534	4.70197e-09
KHDC1	5.33825	1.07002e-06	6.26823e-07	1.49575	0.893514	0.0132943
PRR5L	-5.6144	4.92764e-06	3.99608e-07	-1.90301	1.08501	0.00847529
ATP5G2	8.05575	4.96105e-12	5.09206e-13	0.883964	8.86992	1.07997e-08
AGAP2	8.42375	1.70323e-12	7.3666e-13	2.47183	1.31677	1.56238e-08
CDK4	18.9377	3.77994e-23	3.58075e-32	5.0285	8.87772	7.59441e-28
TSPAN31	12.2233	1.65023e-20	1.41661e-19	5.51972	6.62915	3.00449e-15
TFCP2	11.244	6.79902e-16	7.27778e-18	3.62453	1.85285	1.54354e-13
COQ10A	5.95185	2.30815e-07	2.59496e-08	2.10275	1.51957	0.000550364
KRT7	-5.52384	2.15891e-05	6.93648e-07	-1.5723	0.868516	0.0147116
OS9	11.4972	5.54416e-18	2.12678e-20	4.07065	7.25075	4.51069e-16
AHI1	-7.50408	8.74256e-13	8.16065e-12	-2.57004	5.73827	1.73079e-07
DOCK10	12.1435	4.56061e-17	3.13275e-22	5.26402	4.62887	6.64426e-18
ITM2C	11.5864	1.07274e-17	3.65617e-19	4.43492	4.53587	7.75437e-15
SERPINE2	26.0838	1.89323e-23	1.55034e-43	10.229	6.44778	3.28811e-39
DNAJB2	5.76693	6.09824e-07	6.08412e-08	2.11529	2.93391	0.00129038
CYP27A1	6.02597	9.75683e-07	2.36071e-08	2.02945	1.26802	0.000500683
ARMC9	5.17057	1.21342e-06	8.68136e-07	2.25355	3.0772	0.0184123
ARHGEF4	-6.53048	3.77444e-07	1.78108e-08	-2.3462	1.18368	0.00037775
FLNB	-6.18706	6.48775e-08	1.27034e-08	-2.86355	2.67521	0.000269427
ITM2B	-12.6329	2.91098e-21	7.93358e-24	-2.32991	9.2403	1.68263e-19
SPRY2	-8.12318	2.87331e-12	2.86918e-13	-3.55601	5.96095	6.08524e-09
EDNRB	10.7507	3.3228e-12	1.68438e-18	3.97778	2.24952	3.5724e-14
TNS3	6.55368	1.46842e-08	5.36436e-09	3.12261	5.90738	0.000113773
GPNMB	18.867	1.32992e-21	2.82291e-37	8.81857	5.92845	5.98711e-33
RAC1	8.20654	1.90666e-12	2.24715e-13	0.947107	9.47254	4.76597e-09
KDELR2	5.53613	2.72187e-09	1.64409e-07	0.907691	9.26659	0.00348695
NUPL2	7.51993	7.73768e-13	2.92552e-11	3.15399	5.20138	6.20475e-07
ZDHHC4	6.04341	4.74948e-07	3.23193e-08	2.76238	4.33672	0.000685459
BZW2	6.38548	1.78923e-10	7.81666e-09	2.69773	5.90828	0.000165783
DGKB	15.0909	2.60162e-18	3.97936e-26	4.83356	2.51163	8.43983e-22
MTHFS	7.59508	1.09685e-09	5.03523e-12	1.11701	1.00378	1.06792e-07
TEX2	6.34588	9.264e-09	3.26903e-09	2.67183	2.75645	6.93328e-05
KAT7	5.14073	2.70969e-06	1.15068e-06	2.4939	3.97659	0.0244047
ACTL6A	5.61368	2.58874e-08	2.93899e-07	2.38516	6.49504	0.0062333
TXN	-11.3159	2.1143e-16	5.00886e-21	-1.56134	9.4963	1.06233e-16
FAM129B	-7.60577	2.00519e-10	6.6361e-12	-2.39706	3.08566	1.40745e-07
TMOD1	5.40629	0.000145645	7.54181e-07	1.55449	0.777241	0.0159954
MYC	8.95689	1.43661e-12	2.7522e-15	3.45053	2.88174	5.83713e-11
NOV	11.8354	2.12167e-16	4.17702e-20	5.15089	2.77715	8.85904e-16
IL11RA	-5.70646	1.10305e-05	3.03334e-07	-2.285	1.28671	0.00643341
TFAP2A	14.5123	5.91484e-18	2.22501e-28	4.07861	2.48147	4.71903e-24
TJAP1	6.46247	3.20029e-08	1.82676e-09	2.40064	2.36494	3.87437e-05
TUBB2B	7.53352	1.30652e-11	5.82829e-11	2.45701	6.20536	1.23612e-06
IER3	-5.38322	5.68648e-05	1.36651e-06	-1.3786	0.701326	0.0289824
RAB30	-5.05596	1.10007e-05	1.49749e-06	-2.38399	3.30496	0.0317604
SULF1	-6.97913	3.65794e-09	3.17742e-09	-3.24615	1.62307	6.73898e-05
SORL1	9.5355	5.82384e-13	1.06759e-16	4.30032	3.438	2.26425e-12
FXYD6	8.77237	8.99255e-13	2.9726e-14	3.11031	3.64977	6.30458e-10
CASP1	-5.11665	8.42709e-06	1.1954e-06	-2.73862	3.41098	0.0253532
UACA	-20.7777	1.08733e-21	9.28319e-43	-6.74709	4.77413	1.96887e-38
STRA6	-15.3228	2.33691e-20	4.71968e-22	-5.81476	2.90738	1.001e-17
TTLL7	-6.79527	4.01367e-08	5.03068e-10	-2.89611	2.86419	1.06696e-05
FNBP1L	-15.0853	2.90259e-19	2.01559e-30	-5.71159	4.6378	4.27486e-26
ARHGAP29	-22.7283	2.98685e-22	2.12237e-45	-7.67636	4.66751	4.50133e-41
RAB1A	-7.92156	2.04352e-13	2.6944e-12	-1.59782	8.61655	5.71456e-08
ACTR2	-11.8446	1.28501e-18	1.21609e-21	-2.44487	6.64358	2.5792e-17
EMILIN1	-5.0216	3.0109e-06	1.93592e-06	-2.01804	3.08064	0.041059
SIX3	-22.5984	4.2902e-23	3.6145e-31	-5.50597	2.78788	7.66599e-27
MYOF	-6.05032	2.19206e-07	1.53058e-08	-2.49197	5.32966	0.000324621
DUSP5	5.35072	0.000229336	8.27669e-07	1.41642	0.774826	0.017554
ARL3	-5.43152	1.28835e-08	3.14626e-07	-1.28679	7.1128	0.0066729
FASTKD1	5.05204	3.51518e-05	1.4345e-06	2.35202	2.592	0.0304244
OLA1	-5.56029	3.99464e-07	2.27022e-07	-1.72822	6.56695	0.00481492
CHRNA1	-6.64205	3.19044e-09	6.39664e-09	-3.41309	2.01628	0.000135666
WDR12	5.1467	1.63403e-06	1.18494e-06	2.57271	4.32822	0.0251313
ITGAV	-7.99801	1.06511e-12	9.38807e-13	-2.17523	7.82996	1.99112e-08
SLC40A1	15.7681	5.03939e-21	1.5488e-26	5.63734	2.93025	3.28486e-22
ARHGAP24	-7.37259	2.95961e-09	3.78519e-11	-3.44528	2.89659	8.02802e-07
PCDH10	-8.3899	4.96015e-12	1.36472e-11	-3.15079	1.57539	2.89443e-07
RASGEF1B	8.16116	2.96848e-11	6.4205e-12	2.56762	1.28381	1.36172e-07
BMPR1B	-7.8008	5.22196e-11	1.19908e-10	-3.15793	1.61488	2.54312e-06
PRDM5	-5.27088	4.81549e-05	2.08957e-06	-1.67258	0.836286	0.0443178
2018-09-11	-10.1497	2.08754e-17	1.16959e-17	-1.84768	8.59137	2.48058e-13
SCARB2	5.78428	7.15228e-10	6.2689e-08	1.49511	7.92095	0.00132957
SHROOM3	-6.25696	1.68923e-07	7.08509e-09	-2.82626	2.82257	0.000150268
LEF1	7.7787	5.47448e-12	1.28288e-11	2.29212	1.23467	2.72087e-07
FBN2	-50.9896	5.01955e-25	7.08933e-50	-9.48475	4.74237	1.50358e-45
B4GALNT3	5.70996	3.29564e-05	2.21295e-07	1.43546	0.717728	0.00469344
KIF21A	10.2419	4.56681e-14	4.8449e-17	4.45989	4.29162	1.02755e-12
PRICKLE1	-6.79384	4.69236e-08	9.53297e-10	-2.64938	2.03932	2.02185e-05
AMIGO2	-15.5548	1.47412e-20	4.26314e-23	-5.43934	2.78427	9.0417e-19
PPFIA2	-6.53884	4.44094e-06	1.73642e-08	-2.3541	1.17705	0.000368278
LRIG3	-5.19419	6.56891e-05	2.12187e-06	-1.86773	1.09077	0.0450028
2018-03-09	15.6279	8.60955e-21	2.93008e-27	5.36421	4.44822	6.21442e-23
GLIPR1	-6.54073	2.33358e-10	1.2336e-09	-2.73761	5.08269	2.61633e-05
LUM	-14.8866	3.70999e-19	1.80425e-21	-6.93912	3.46956	3.82663e-17
GAS2L3	12.8819	5.79535e-18	6.80011e-25	5.20992	3.62309	1.44224e-20
TMEM132B	17.5523	1.00346e-21	2.11458e-29	5.60662	2.87333	4.48481e-25
LPAR6	-7.05647	2.06266e-12	3.93485e-10	-2.616	1.81189	8.34542e-06
ESD	-5.61225	9.90105e-09	1.22999e-07	-1.19256	8.09408	0.00260869
RB1	-6.84717	1.2164e-08	2.84452e-10	-2.41257	5.10713	6.03294e-06
SLAIN1	20.3465	3.26207e-21	1.60102e-42	6.02323	3.40997	3.39561e-38
ZIC5	-8.86706	4.96015e-12	2.19891e-12	-3.28325	1.64162	4.66366e-08
NOVA1	6.09343	1.80903e-08	1.93393e-08	1.85052	5.29297	0.000410167
MDGA2	9.5443	5.83554e-13	1.57034e-14	3.02201	1.511	3.33053e-10
FRMD6	5.28108	3.20837e-06	9.96698e-07	2.3681	6.34068	0.021139
PELI2	10.4815	1.51317e-14	6.62115e-17	3.50485	1.84671	1.40428e-12
RTN1	-5.54763	3.76317e-06	7.48981e-07	-2.28331	1.14165	0.0158851
FBLN5	-6.83216	1.6554e-08	1.22502e-09	-3.36441	2.59795	2.59815e-05
TCF12	6.98568	1.77553e-10	5.92881e-10	2.96902	5.92994	1.25744e-05
SORD	6.28074	3.11487e-08	4.62388e-09	2.25533	2.13087	9.80679e-05
LYSMD2	8.76056	1.37872e-11	2.11899e-14	3.15888	1.98805	4.49416e-10
SRP14	-5.30067	1.49766e-07	5.11214e-07	-0.712945	10.9528	0.0108423
COMMD4	5.18749	5.41539e-09	1.14224e-06	1.95639	6.19091	0.0242259
BCL2A1	6.56439	7.72726e-09	2.22303e-09	3.39335	5.17542	4.71482e-05
TPM1	-5.91401	6.56926e-10	2.91045e-08	-1.90672	8.22113	0.000617276
IGF1R	5.13892	1.76782e-05	1.44562e-06	2.21232	4.34286	0.0306602
ARRDC4	12.2298	6.30639e-16	2.05191e-21	4.36597	2.41783	4.3519e-17
HAPLN3	5.37625	4.86944e-05	8.50313e-07	1.23029	0.615141	0.0180343
RLBP1	5.68151	7.74256e-07	2.48486e-07	1.52559	0.762794	0.00527013
MFGE8	6.0411	1.05288e-08	2.27413e-08	2.52037	4.47485	0.000482321
IQGAP1	-5.39561	1.6911e-07	3.45281e-07	-1.09786	8.22963	0.00732307
ZFHX3	-16.8254	8.22894e-20	3.97752e-34	-4.8282	3.23361	8.43591e-30
GCSH	5.03489	1.71834e-06	1.77864e-06	1.277	3.0131	0.0377231
CDH11	-7.39032	2.53163e-11	1.52362e-11	-3.17889	5.60971	3.23145e-07
NOL3	6.32721	7.1629e-09	3.58801e-09	2.39924	2.39901	7.60981e-05
CDH13	15.4757	5.09296e-19	1.8892e-31	6.1796	3.79396	4.00681e-27
ZCCHC14	5.22541	4.40744e-07	6.84125e-07	2.30587	2.99157	0.0145096
NOB1	5.12134	1.65937e-06	1.10394e-06	2.10747	2.90774	0.0234135
TP53	7.79496	3.96008e-10	1.91111e-12	2.69399	2.73926	4.05328e-08
RNF157	5.61577	1.52649e-07	1.1094e-07	2.31453	2.36725	0.00235293
RNF165	8.39171	3.28505e-11	2.35113e-12	2.44079	1.22039	4.98652e-08
PMAIP1	-6.33684	6.26293e-07	3.77059e-08	-2.49052	1.24526	0.000799705
DUS3L	5.24285	0.000122457	7.79188e-07	1.71954	1.18682	0.0165258
COL6A1	-14.0377	2.9077e-21	1.52491e-27	-3.67713	6.67702	3.23418e-23
COL6A2	-29.8769	2.25692e-23	1.32646e-41	-6.63515	3.42281	2.81328e-37
EMP3	-7.07108	5.48663e-11	1.75287e-10	-1.58199	8.78506	3.71766e-06
ADAMTS10	-5.56364	8.77985e-07	7.0553e-07	-1.44932	0.724657	0.0149636
PRDM16	-7.61605	1.43256e-11	2.25381e-10	-2.70907	1.39886	4.78011e-06
EPHA2	-6.22224	1.81481e-09	4.24323e-08	-2.10178	1.15132	0.000899947
SH3BGRL3	-10.6935	2.95681e-15	2.01574e-19	-1.42317	9.23883	4.27519e-15
EVA1B	-8.06798	4.70296e-11	2.54095e-12	-1.91951	1.55135	5.38911e-08
RPS8	-7.05003	1.15413e-09	9.02809e-11	-0.71469	8.50279	1.91477e-06
IGSF3	5.20043	0.000408075	1.70694e-06	1.23733	0.618664	0.0362024
CELSR2	7.73122	3.11262e-11	2.48231e-12	2.8945	2.35875	5.26473e-08
GPR161	-7.88334	3.41495e-10	1.03503e-11	-3.2331	2.1732	2.1952e-07
ATP1B1	7.43161	1.75833e-10	1.57301e-11	2.73022	1.91833	3.3362e-07
CREG1	5.86999	3.90158e-07	3.34997e-08	2.51122	2.36769	0.000710495
RXRG	5.57737	2.27402e-05	3.79093e-07	1.78367	0.89183	0.00804019
ILDR2	7.14226	5.56e-10	5.99801e-11	2.52139	2.00326	1.27212e-06
MGST3	-7.0412	8.20192e-12	9.95663e-11	-1.2125	7.95081	2.1117e-06
CRABP2	-7.49206	6.14919e-09	3.85668e-10	-3.42822	1.76223	8.17963e-06
XPR1	-10.2775	5.58182e-14	2.19422e-18	-4.28804	3.69876	4.65372e-14
SELENBP1	-7.5997	4.23317e-08	2.87763e-10	-3.29061	1.6453	6.10316e-06
SYT14	10.3803	9.13754e-15	2.70995e-16	3.09059	1.58774	5.74753e-12
C1orf43	-5.16954	2.11719e-06	1.11871e-06	-1.46711	7.26519	0.0237266
SRP9	-8.01844	2.42048e-11	5.24847e-13	-0.866285	10.1224	1.11315e-08
CNIH4	-5.35523	1.26619e-06	4.60417e-07	-1.34114	7.75792	0.00976499
CNIH3	5.02793	2.94224e-06	1.71941e-06	2.20509	2.97689	0.036467
PARP1	5.4371	3.4314e-08	4.16995e-07	2.30168	6.49687	0.00884405
EPHX1	-7.48021	2.49072e-10	1.09817e-11	-2.47103	2.97529	2.3291e-07
OSR1	8.01286	2.89755e-09	6.21893e-12	2.37156	1.25635	1.31897e-07
GPR17	11.7196	9.26437e-16	1.5592e-18	4.35373	2.17686	3.30691e-14
PKP4	7.34395	8.20452e-11	2.44964e-11	3.44414	3.51585	5.19544e-07
SCN1A	-6.47606	1.02149e-06	2.21033e-08	-2.81078	1.40539	0.000468789
CDCA7	7.25472	1.16358e-08	8.41206e-11	2.74126	1.58734	1.78411e-06
GULP1	8.94517	6.94497e-14	3.07937e-15	3.84413	3.20518	6.53104e-11
FAM171B	-20.3408	1.91134e-21	6.24458e-32	-6.66941	3.55209	1.32441e-27
ACKR3	14.1474	8.23415e-20	9.72919e-23	5.06749	2.53374	2.06346e-18
HES6	8.22527	9.86231e-12	1.00231e-12	3.45148	4.19781	2.1258e-08
POMGNT2	6.08595	1.31422e-08	1.30655e-08	2.76852	3.12547	0.000277106
RPL32	5.99935	1.61099e-07	1.86268e-08	0.70755	8.49347	0.000395056
PTPRG	-11.4594	1.01623e-14	2.32967e-19	-4.70363	2.85284	4.94099e-15
IL17RD	-11.1861	2.36735e-14	1.33105e-17	-4.24883	2.44411	2.82302e-13
ARL6IP5	-7.06501	7.40212e-11	1.48052e-10	-1.37065	8.89737	3.14004e-06
COL8A1	-11.2669	7.39346e-14	5.18898e-17	-5.40412	3.01045	1.10053e-12
IGSF11	10.5901	1.43756e-15	1.35245e-16	3.28857	1.67714	2.86841e-12
TMEM108	5.66883	9.8289e-06	2.61632e-07	1.61297	0.806484	0.00554894
AMT	5.00632	1.55521e-08	1.87766e-06	1.22155	0.826883	0.0398233
SLIT2	-21.2723	4.27659e-22	4.15805e-29	-6.62815	3.3238	8.81881e-25
ECE2	5.53945	0.000244518	2.33075e-07	2.07947	1.33638	0.00494329
EPHA5	-5.85624	7.04567e-05	2.3496e-07	-2.09216	1.04608	0.00498327
OCIAD2	-35.642	2.81076e-24	1.62629e-58	-7.24694	3.80917	3.44919e-54
SNCA	-9.36162	4.45996e-11	3.37479e-13	-3.51029	1.75514	7.1576e-09
CAMK2D	-5.65162	5.58009e-09	9.91053e-08	-1.87126	6.87072	0.00210192
2018-03-01	-7.32872	5.03995e-08	3.48463e-10	-3.19228	1.8543	7.39056e-06
RNF175	7.49602	1.90976e-08	1.15675e-10	2.34118	1.17058	2.45336e-06
ADAMTS16	8.27936	1.36604e-09	3.83623e-12	2.57515	1.28757	8.13627e-08
MYO10	7.53773	5.25716e-12	7.43808e-11	2.91638	6.33715	1.57754e-06
SSBP2	-10.3613	1.10349e-14	1.56553e-18	-4.36907	5.73466	3.32034e-14
IQGAP2	11.3916	6.30859e-15	6.08334e-18	4.09609	2.04804	1.29022e-13
CRHBP	-6.5184	2.46543e-06	1.87839e-08	-3.14609	1.57304	0.000398387
GTF2H2	-12.5628	1.13479e-16	1.77949e-22	-3.62193	3.29546	3.77412e-18
TNFAIP8	8.69571	1.01637e-11	1.88683e-14	4.17912	3.65292	4.00177e-10
MEGF10	5.32473	2.39912e-06	5.48235e-07	1.81024	1.14685	0.0116275
RNF145	-11.5957	2.4652e-16	8.0555e-22	-3.26022	3.63448	1.70849e-17
PCYOX1L	5.03747	4.85726e-05	1.75971e-06	1.79727	1.33613	0.0373217
TENM2	-7.20735	1.56638e-07	1.31412e-09	-2.71631	1.35815	2.78712e-05
TNFRSF21	5.49583	9.1893e-08	2.11532e-07	2.52709	3.14256	0.00448639
RASGEF1C	6.34804	9.8289e-06	1.57219e-08	1.92945	0.964722	0.000333445
PPP1R18	5.18699	1.45188e-06	7.95687e-07	2.32108	3.23764	0.0168757
MLIP	6.0126	1.81068e-06	2.94618e-08	2.49219	1.54725	0.000624855
TPBG	-18.3825	2.66281e-21	7.25175e-26	-5.36663	2.68331	1.53802e-21
PRSS35	5.13282	3.52478e-09	1.14245e-06	1.94	1.36493	0.0242303
SLC2A12	-18.5293	1.43419e-19	2.94015e-26	-6.89324	3.47984	6.23576e-22
AIG1	-12.0865	6.66596e-17	2.67057e-20	-4.67502	2.89292	5.66401e-16
DYNLT1	-6.72229	2.90683e-11	4.935e-10	-0.928772	9.26893	1.04666e-05
EGFR	-8.57287	8.99275e-12	2.81694e-13	-3.78252	2.54832	5.97444e-09
PURB	7.0742	4.38052e-10	9.78545e-11	2.88859	3.46855	2.0754e-06
MDH2	7.89947	1.2529e-12	2.90733e-12	1.26869	8.3148	6.16616e-08
PSPH	8.20252	6.22002e-11	1.50092e-12	3.17438	4.71769	3.1833e-08
ZNF92	5.11657	1.18094e-06	1.07541e-06	2.32611	2.40548	0.0228084
TMEM168	6.07361	6.00646e-08	1.41894e-08	2.97612	3.32052	0.000300943
TRIM4	5.69412	2.10199e-07	1.09199e-07	2.60397	4.85979	0.00231601
TMEM209	5.55662	3.29393e-07	2.09068e-07	2.73483	4.14772	0.00443412
SH3KBP1	6.13113	3.02433e-09	2.31078e-08	2.30288	5.24061	0.000490093
CHST7	-5.94399	5.07644e-07	4.22212e-08	-2.29932	1.92915	0.000895469
LPAR4	13.4746	3.04899e-17	1.324e-21	4.05001	2.025	2.80808e-17
CSGALNACT1	11.6511	2.60086e-16	2.07044e-18	3.65185	1.82592	4.3912e-14
DOCK5	-8.21533	2.99361e-10	2.63646e-11	-2.88012	1.45064	5.59166e-07
SNTG1	15.4676	1.51444e-19	1.54345e-28	4.68335	2.57614	3.27349e-24
PMP2	72.1563	5.43468e-24	2.46231e-70	10.7974	5.39868	5.22232e-66
LACTB2	5.62038	4.14444e-07	1.20676e-07	2.3137	2.75801	0.00255941
PLIN2	-8.12471	8.37839e-11	5.36754e-13	-3.82113	3.68535	1.1384e-08
CDKN2A	19.7259	2.88864e-23	8.11292e-31	6.52062	5.61676	1.72067e-26
NTRK2	39.3658	1.02625e-23	5.71357e-73	8.23148	4.23757	1.21179e-68
ASTN2	6.63878	3.23485e-07	4.59906e-09	1.71017	0.855082	9.75416e-05
PTGES	-8.70719	2.387e-11	4.04681e-12	-3.74681	1.8734	8.58289e-08
NOTCH1	5.92212	1.65534e-07	2.74576e-08	2.13511	1.93787	0.000582349
RSU1	-6.18504	3.50014e-12	7.52171e-09	-1.87483	7.56679	0.000159528
PARD3	-5.37933	3.31987e-06	3.3742e-07	-2.60098	4.03807	0.00715634
ZEB1	-9.53105	2.80117e-14	3.12442e-16	-4.08325	5.67611	6.62658e-12
CDHR1	6.82632	3.1168e-08	2.06822e-09	1.97117	0.985582	4.38648e-05
ADD3	-10.662	1.09061e-17	1.26071e-18	-4.19454	6.53478	2.67384e-14
VAX1	-17.1131	6.34794e-21	2.68888e-26	-5.15325	2.72999	5.70284e-22
PLEKHS1	14.5658	2.05478e-20	1.16417e-25	4.70364	2.46099	2.46909e-21
GSTO1	-6.09265	6.75825e-10	1.13871e-08	-1.33136	7.9455	0.00024151
GAS2	10.6602	2.40557e-14	1.31746e-16	3.21382	1.60691	2.79421e-12
TNKS1BP1	-5.32768	9.22108e-07	7.14307e-07	-1.94184	1.6691	0.0151497
SERPING1	-6.19724	2.16552e-05	4.62216e-08	-2.45203	1.3511	0.000980313
PTPRJ	8.51562	6.74223e-12	4.72548e-14	3.6418	3.61319	1.00223e-09
C11orf49	-6.66583	2.00205e-09	6.62646e-10	-2.73933	4.94963	1.40541e-05
SESN3	6.02243	8.44322e-08	2.33343e-08	3.14447	5.08652	0.000494897
ENDOD1	10.6746	1.40894e-14	4.77456e-19	4.47992	3.91638	1.01264e-14
PAK1	-6.90971	8.28461e-11	1.53162e-09	-2.29418	1.38102	3.24842e-05
NCAM1	21.1286	5.17299e-22	4.30203e-44	5.91751	3.41944	9.12417e-40
GRIK4	5.51664	0.00012658	4.8437e-07	1.2696	0.6348	0.010273
FRG1BP	5.99868	1.80212e-08	1.84864e-08	2.23997	2.35693	0.000392078
TAGLN	-14.2706	8.71466e-18	9.31679e-22	-6.33792	3.39993	1.976e-17
KIAA1755	5.73627	5.59601e-08	7.49102e-08	2.03409	1.48636	0.00158877
HMGA2	-6.82471	1.7304e-09	6.49678e-10	-2.97522	2.74919	1.3779e-05
CNKSR2	9.16052	3.24708e-14	7.75465e-14	2.76077	1.39899	1.64468e-09
SAP18	-7.25085	1.84789e-13	5.7801e-11	-1.22829	8.25651	1.2259e-06
ADGRL3	8.97172	2.79215e-12	5.39089e-15	3.75595	3.33092	1.14335e-10
HNMT	7.4149	1.21436e-07	1.64355e-10	2.53825	1.26912	3.4858e-06
LYPD1	12.9494	4.77472e-16	5.55106e-24	3.31184	1.94407	1.17732e-19
GPM6A	23.2063	1.09937e-22	2.43036e-48	7.37606	4.04539	5.15455e-44
VEGFC	-5.32188	4.0658e-06	1.73148e-06	-1.9353	0.967646	0.0367229
CRIM1	-7.97052	9.85755e-11	8.1949e-13	-3.51202	3.90166	1.73806e-08
SLC7A11	-6.05368	2.92522e-07	2.12573e-08	-3.64683	3.38607	0.000450846
CACNA1C	-6.87389	1.57153e-08	4.47499e-09	-2.1365	1.09459	9.491e-05
ANK3	-15.8353	1.30688e-22	5.57015e-24	-4.96665	2.59569	1.18137e-19
ADAMTS12	-6.8252	9.4288e-08	5.75937e-09	-2.85481	1.4274	0.00012215
FRMD4A	-5.82098	3.25533e-07	4.82623e-08	-2.5112	3.31269	0.0010236
EPS8	-5.95037	3.81963e-11	2.27195e-08	-2.09179	6.89071	0.000481857
NCAPD3	5.13762	2.76651e-07	1.03652e-06	2.36742	2.90177	0.0219835
TEX9	-5.25811	3.16065e-05	7.79706e-07	-2.05434	2.03334	0.0165368
NR3C2	-5.96836	5.23684e-06	1.53686e-07	-2.10962	1.05481	0.00325953
MFSD6	6.21926	1.63728e-07	6.66376e-09	2.49321	1.9953	0.000141332
RNF144A	11.1002	3.38067e-14	1.6213e-20	4.37362	3.24916	3.43862e-16
BICD1	5.68563	1.36476e-07	1.03088e-07	2.58343	4.25132	0.00218638
ZNF385D	-12.2307	2.56102e-16	1.06472e-17	-4.80458	2.40229	2.25817e-13
SACS	-5.962	1.02161e-08	2.19072e-08	-2.59658	5.09884	0.000464629
GFRA1	-5.94928	6.26293e-07	1.65215e-07	-2.14779	1.07389	0.00350404
MZT2B	-4.98758	1.8533e-06	1.89809e-06	-0.663618	5.55674	0.0402566
SETBP1	-6.48215	4.16934e-09	4.22978e-09	-2.68072	2.15348	8.97095e-05
PDE3B	5.05152	0.00100852	1.90531e-06	1.69999	1.05103	0.0404097
TCF7L1	5.84423	2.0796e-08	4.08384e-08	2.20095	2.47095	0.000866141
GUCY1A2	-9.53519	4.01457e-13	5.40528e-15	-4.24669	2.74376	1.1464e-10
HOMER1	6.27517	1.38142e-07	4.69566e-09	2.51263	2.1199	9.95902e-05
GRIA4	17.6555	9.19282e-21	2.73627e-33	5.64815	3.1091	5.80335e-29
SPEF2	-9.56425	1.39595e-12	5.07668e-14	-3.61111	1.93364	1.07671e-09
SPARCL1	-25.9859	1.20847e-22	2.07614e-49	-9.39526	5.22228	4.40329e-45
GJA1	-18.9505	4.42777e-23	1.59045e-26	-6.36713	3.18356	3.37318e-22
PANK1	5.22009	1.27121e-05	7.42055e-07	1.86789	1.54679	0.0157382
UTRN	-6.83301	1.47504e-10	2.90858e-10	-2.88721	5.70417	6.1688e-06
DAB2	-17.0694	2.66281e-21	2.75832e-24	-5.51409	2.75704	5.85013e-20
CAST	-6.12307	5.22064e-09	1.0158e-08	-1.37208	6.9658	0.00021544
SCOC	-6.94392	1.96873e-12	3.41335e-10	-1.93723	7.34579	7.23937e-06
MERTK	12.3518	2.8831e-16	2.49648e-21	4.16625	2.24061	5.29479e-17
NR4A2	11.6525	2.07343e-15	5.90178e-22	4.01364	2.71147	1.25171e-17
PLA2R1	-7.38409	1.80776e-09	6.62986e-10	-2.75279	1.37639	1.40613e-05
FAM49B	5.77669	2.84635e-07	8.76875e-08	2.81396	5.01305	0.00185976
ASAP1	5.36249	1.54743e-06	6.74802e-07	2.13708	5.91281	0.0143119
RMND5A	5.04671	2.54658e-06	1.57464e-06	2.20522	3.15837	0.0333965
JAZF1	9.94463	3.10247e-14	2.94525e-17	3.60841	2.30352	6.24659e-13
MSI2	-8.1437	2.29741e-13	2.64607e-13	-2.25347	5.75378	5.61205e-09
CACNA2D1	-5.90394	1.70104e-07	4.02542e-08	-2.65868	2.89506	0.000853752
THY1	40.0549	1.15523e-23	1.09114e-75	8.09311	4.23448	2.31419e-71
FAM134B	13.9562	9.10584e-19	1.07988e-27	5.22012	3.33458	2.29032e-23
ABI3BP	-5.74119	1.34766e-06	1.99082e-07	-2.36546	1.53546	0.00422233
ABCA5	-7.39493	3.2669e-08	4.67102e-10	-3.19624	1.67121	9.90676e-06
TNIK	7.35755	1.83847e-09	5.3973e-11	3.08774	4.26421	1.14471e-06
ENAH	-8.50758	5.63776e-14	3.49919e-14	-2.00713	7.38946	7.42142e-10
C10orf90	19.7464	9.09359e-21	2.60554e-31	5.1546	2.59105	5.52608e-27
FAM69A	11.2376	1.32214e-16	1.20885e-20	4.62065	2.91591	2.56384e-16
PDLIM3	32.9064	2.46608e-23	1.04425e-55	7.54449	3.91949	2.21474e-51
LY96	13.3753	1.59347e-17	5.80227e-23	4.67655	2.44396	1.2306e-18
CXADR	5.74863	3.88517e-08	6.60309e-08	2.69891	3.15928	0.00140045
JAM2	-6.32897	2.18714e-09	3.75096e-09	-2.70015	4.39926	7.95542e-05
APCDD1	8.9537	5.9332e-13	1.98133e-13	2.75782	1.3913	4.2022e-09
APOOL	-9.14044	2.53346e-12	7.7837e-13	-3.4091	1.70455	1.65085e-08
DKK2	-6.3192	5.53102e-07	4.0341e-08	-2.59489	1.29744	0.000855593
DBI	9.46501	5.4478e-14	7.63545e-16	1.53604	10.5263	1.6194e-11
GRIA1	-11.0373	3.39267e-14	3.63262e-16	-4.1166	2.14968	7.70442e-12
PDIA4	5.78721	1.95696e-09	7.18219e-08	1.8312	7.55454	0.00152327
PPARGC1B	8.01226	3.28505e-11	1.22797e-11	2.33404	1.16701	2.60439e-07
ELMO1	12.5447	1.46336e-17	5.36078e-20	4.19947	2.09973	1.13697e-15
SLC26A2	6.98446	9.09733e-11	2.77867e-10	3.49917	5.49283	5.89329e-06
CLIC2	-8.39915	2.03411e-10	8.74234e-12	-3.69494	1.92064	1.85416e-07
PSD3	6.16411	4.72824e-09	9.63101e-09	2.82612	3.11276	0.000204264
KCNMA1	-8.36054	1.28752e-11	5.47073e-13	-3.8095	2.60374	1.16029e-08
BACH1	5.37877	5.54419e-07	4.26909e-07	2.47001	4.69772	0.00905431
TSPAN7	23.7937	3.18555e-23	2.0951e-36	6.75354	3.37677	4.4435e-32
SH3RF2	7.88613	6.87227e-08	2.12609e-11	2.63574	1.31787	4.50922e-07
CD109	-5.3023	6.02342e-06	9.02439e-07	-2.40381	1.70413	0.0191398
RAB11FIP1	-5.76666	1.62503e-05	3.29437e-07	-1.83648	0.918239	0.00698702
B3GNT7	8.804	2.09747e-09	3.90216e-13	2.32121	1.1606	8.27609e-09
TIMP4	7.77505	2.87395e-09	4.74259e-12	3.24857	2.05593	1.00586e-07
MMP14	4.96327	5.4703e-07	2.15317e-06	1.97198	2.52616	0.0456666
KIT	6.11445	1.40043e-05	4.17841e-08	2.01208	1.00604	0.000886199
AFAP1L1	6.46142	2.1036e-05	9.74946e-09	2.18386	1.09193	0.000206776
TSC22D3	-7.48233	9.18938e-11	9.17778e-12	-3.75904	5.06167	1.94651e-07
ETS2	9.83279	3.17988e-12	3.19727e-17	3.79421	2.52479	6.78108e-13
DGKI	6.61255	2.49312e-08	9.08866e-10	2.83888	2.38537	1.92761e-05
SNX22	15.7828	2.84881e-19	9.17134e-28	5.95957	3.18346	1.94515e-23
ACAN	18.1768	1.97685e-21	7.02038e-30	5.52321	2.81453	1.48895e-25
PSMG3	6.29523	2.14621e-11	7.73777e-09	2.26854	5.17272	0.00016411
SPPL3	5.06111	2.00277e-06	1.88244e-06	2.22995	4.70444	0.0399247
AGAP1	5.71457	2.05825e-07	6.97627e-08	2.23616	2.12367	0.0014796
EXTL1	6.14431	2.99691e-07	1.8149e-08	1.71577	1.03092	0.000384922
GRHL3	-6.95433	4.72871e-07	3.49717e-09	-3.13932	1.56966	7.41715e-05
TMSB15A	-5.59651	0.000274568	6.2395e-07	-2.26671	1.13335	0.0132334
WASF2	-5.58552	9.63453e-09	1.47092e-07	-1.67389	6.12417	0.00311967
CLSTN2	5.79402	8.23548e-08	4.79669e-08	2.7486	2.49639	0.00101733
COLEC12	-5.6547	2.6148e-05	4.40437e-07	-2.1383	1.15331	0.00934123
AUTS2	5.30151	1.55988e-07	8.18869e-07	2.09131	5.09048	0.0173674
SHROOM4	7.42608	6.45157e-09	1.53982e-10	2.03998	1.03124	3.26581e-06
HIST1H2BD	7.65088	7.83906e-10	4.97957e-12	3.0079	2.0532	1.05612e-07
KCNB1	-5.83072	1.51366e-05	1.88034e-07	-2.15427	1.20842	0.003988
TSPAN33	5.63316	1.24997e-05	2.1608e-07	1.72583	0.949507	0.00458284
PPP1R9A	6.66011	2.05811e-09	1.39232e-09	2.94506	4.66453	2.95297e-05
ADAMTS4	5.22044	6.01841e-07	7.98285e-07	1.42668	0.981109	0.0169308
MPZ	7.76636	1.79112e-10	3.5789e-11	2.17423	1.08711	7.59049e-07
IFNAR2	6.66966	1.9371e-09	6.49273e-10	2.42861	2.29002	1.37704e-05
CSRP1	7.27971	7.09053e-09	2.07954e-10	3.63105	5.32271	4.41049e-06
ATP5G1	7.48345	5.99389e-12	1.8459e-11	1.07031	8.2993	3.91497e-07
RCAN1	15.6944	8.52606e-23	1.51116e-25	7.249	7.16499	3.20502e-21
PTMS	-5.95215	2.40479e-08	2.32424e-08	-0.824569	6.68956	0.000492949
SPON2	-6.7439	2.14789e-09	1.17422e-09	-3.03247	2.4999	2.49041e-05
FAM131B	6.86313	3.53247e-06	1.08141e-09	1.48671	0.798016	2.29357e-05
CALM3	-5.22952	8.80152e-07	7.06474e-07	-1.13013	6.93514	0.0149836
CCDC58	10.0101	3.50215e-14	2.05645e-17	3.1953	3.16357	4.36152e-13
CSTB	-4.98714	2.07083e-06	1.98953e-06	-0.625778	8.40781	0.0421959
S100B	69.5823	6.25005e-24	5.70906e-105	12.5352	6.44744	1.21083e-100
AZGP1	35.3621	5.43468e-24	4.20682e-48	8.32611	4.16305	8.92225e-44
BDH1	5.29062	2.59876e-05	7.90869e-07	1.49869	0.893951	0.0167735
PLXDC1	-18.2306	1.43419e-19	1.05562e-25	-6.26507	3.1408	2.23887e-21
FMNL3	6.56685	5.70607e-09	1.14345e-09	2.42859	1.92514	2.42515e-05
POLR3K	5.32866	3.09129e-09	5.34932e-07	2.28484	4.95481	0.0113454
CMPK1	-5.69002	2.72872e-08	8.92626e-08	-1.96369	6.19676	0.00189317
PRKAA2	-6.49165	5.53102e-07	2.08184e-08	-2.4953	1.24765	0.000441538
JAK1	-7.22002	2.08436e-11	3.69405e-11	-3.34939	5.10286	7.8347e-07
DRAXIN	5.40578	0.000250075	7.44031e-07	1.41152	0.722161	0.0157802
PDPN	18.3479	4.19915e-21	1.73613e-33	7.03161	4.64017	3.68216e-29
SDC3	7.74481	1.05381e-10	1.11856e-11	2.5701	4.4673	2.37235e-07
SYNC	-6.58416	7.03891e-08	1.10423e-08	-2.47924	1.31033	0.000234195
CAMK2N1	6.87984	4.13513e-10	2.26508e-10	2.98954	2.71198	4.804e-06
NFIA	16.6632	2.17971e-21	9.345e-27	4.86932	2.43466	1.98198e-22
ADGRL4	-8.93926	1.09431e-10	1.67048e-12	-4.35437	2.17718	3.54291e-08
GBP2	-7.07866	2.54691e-08	1.80487e-09	-3.13652	1.62892	3.82795e-05
BRINP3	-6.34966	1.79252e-07	3.58985e-08	-2.6502	1.3251	0.000761372
ARPC5	-7.59497	2.41571e-13	5.39452e-12	-1.41182	8.38039	1.14412e-07
DDR2	-7.10823	3.36991e-13	7.22223e-11	-2.59997	6.68496	1.53176e-06
SNED1	-5.77521	6.0094e-06	3.18997e-07	-1.77355	0.886771	0.0067656
KLHDC8A	11.2522	3.50661e-17	1.54992e-20	4.42383	2.76763	3.28722e-16
CAPN2	-7.68777	3.05108e-12	1.12484e-11	-2.58149	6.47209	2.38566e-07
RFTN2	7.90368	2.04256e-12	9.63477e-13	3.27618	2.7824	2.04344e-08
FRZB	9.3042	9.65679e-13	3.32328e-15	4.69229	4.83603	7.04834e-11
ACTG2	-21.71	6.2499e-21	2.34207e-37	-9.57575	5.9841	4.9673e-33
VSNL1	-5.50874	2.9327e-05	8.26765e-07	-2.62844	1.36103	0.0175349
PDLIM5	-6.71101	7.19525e-12	5.30395e-10	-3.0023	5.54368	1.12491e-05
MSX1	-10.715	5.74829e-15	1.61993e-18	-4.44107	3.56775	3.43572e-14
CDC42EP3	15.2412	2.26614e-18	1.08055e-27	4.74505	2.53203	2.29173e-23
S100A11	-105.842	6.32964e-25	1.0564e-125	-10.651	5.3939	2.24051e-121
GPR155	6.50086	8.15834e-09	1.53786e-09	3.05146	3.19117	3.26164e-05
LRRC58	6.5542	3.26463e-09	3.66566e-09	2.89995	5.18278	7.77449e-05
FSTL1	-10.7279	3.20532e-18	5.21838e-19	-2.14518	9.64552	1.10677e-14
IGFBP7	-8.092	1.56429e-14	1.3355e-12	-3.44166	7.41018	2.83246e-08
ARPC2	-5.17926	2.11719e-06	8.30833e-07	-0.638017	9.2055	0.0176211
NFASC	6.68489	6.62079e-07	2.5034e-09	1.97512	1.07907	5.30947e-05
ICA1L	-6.3158	2.2888e-06	2.01787e-08	-2.45414	1.54108	0.000427971
SNHG16	6.00125	8.87823e-08	3.90086e-08	2.50866	4.6472	0.000827334
PPM1K	9.60265	6.64559e-14	7.06335e-17	3.888	3.07146	1.49806e-12
SMIM14	-5.46872	9.0808e-08	2.2269e-07	-2.60439	4.5311	0.00472303
ABHD6	6.20962	3.71618e-07	1.01464e-08	2.20734	1.37323	0.000215196
GRIK3	11.5921	2.60086e-16	2.64356e-18	3.73172	1.86586	5.60673e-14
DNALI1	-5.37655	1.71971e-07	4.21019e-07	-2.29796	2.2869	0.0089294
POLR2H	5.35813	2.49115e-09	7.26218e-07	2.17095	5.95751	0.0154024
TKT	-5.63865	6.13299e-09	1.0155e-07	-1.66191	7.06437	0.00215377
ARHGEF3	-5.27096	8.08608e-06	7.80106e-07	-2.57478	2.71552	0.0165453
SGMS2	-5.76719	6.0094e-06	3.2878e-07	-1.8516	0.925798	0.00697309
SPRY1	-8.17956	1.07818e-11	2.09811e-13	-3.32632	5.03573	4.44987e-09
NDST3	-7.24682	4.78471e-10	1.12794e-09	-2.75994	1.37997	2.39224e-05
SAP30	6.28063	1.39503e-09	1.52349e-08	2.25828	5.43124	0.000323117
SCRG1	13.5803	6.32777e-19	8.90339e-22	7.2321	6.51138	1.88832e-17
HAND2	9.99947	1.38144e-14	2.20923e-15	2.51955	1.25977	4.68556e-11
ANXA5	-9.34496	3.86277e-14	1.25576e-15	-1.33532	10.8482	2.66334e-11
MAP9	-10.8187	2.90093e-15	5.10299e-16	-3.75298	2.03174	1.08229e-11
ITGA2	21.1558	1.37196e-22	4.1614e-33	5.49123	2.74561	8.82591e-29
ADGRV1	-7.41539	1.50754e-10	3.24061e-10	-3.64172	2.07955	6.873e-06
CMBL	-7.07228	8.13957e-09	1.72192e-10	-3.2689	3.00598	3.65201e-06
WDR41	-5.66266	1.07078e-08	1.02276e-07	-1.9934	6.53596	0.00216917
NDUFS4	-5.1289	2.07083e-06	1.3979e-06	-1.02374	7.23294	0.0296482
RHOBTB3	6.89772	4.10227e-12	8.346e-10	2.10092	7.34919	1.7701e-05
SERINC5	5.70298	7.0302e-07	1.10964e-07	2.25985	4.26938	0.00235343
ERAP2	-9.85641	7.11756e-13	3.36734e-16	-4.21759	2.89217	7.1418e-12
FABP7	22.5502	3.70345e-22	1.52358e-46	8.08256	4.80467	3.23136e-42
TMEM200A	-6.0662	5.53102e-07	1.05975e-07	-2.28553	1.14276	0.00224762
GALNT10	-6.82252	3.13489e-09	3.16792e-10	-2.89928	4.19025	6.71885e-06
HCN1	-5.98434	3.36681e-06	1.44646e-07	-2.37315	1.18657	0.0030678
RP9	6.47249	5.53877e-10	5.09225e-09	2.30845	4.4631	0.000108002
BMPER	6.71133	3.00864e-08	3.37773e-09	2.13732	1.06865	7.16382e-05
MIOS	5.21388	2.72222e-07	6.97664e-07	2.44475	2.56413	0.0147968
HEY1	-9.40874	1.00738e-12	3.38906e-15	-4.87037	3.68741	7.18787e-11
COL1A2	-15.3731	1.17755e-21	4.23514e-31	-5.06291	8.76937	8.98231e-27
CTSB	-5.18874	5.17293e-07	9.12637e-07	-1.36824	8.03169	0.0193561
DLC1	17.3769	9.91396e-20	2.26257e-35	5.71132	3.63255	4.79869e-31
CDK5	7.10931	1.08259e-11	5.4577e-10	3.00897	5.54495	1.15752e-05
FMC1	6.24488	1.504e-08	9.01566e-09	1.23621	2.87558	0.000191213
BAALC	7.04726	7.12431e-11	6.38622e-10	3.01872	6.14576	1.35445e-05
FZD6	-8.57842	2.03306e-10	6.62285e-12	-3.4248	1.7124	1.40464e-07
FREM1	8.04571	2.56946e-11	4.65446e-12	2.35208	1.28315	9.87164e-08
GEM	-5.65875	3.24843e-06	2.06921e-07	-2.88738	2.2187	0.00438858
PDP1	-6.43987	3.69939e-11	2.12252e-09	-3.00247	6.62612	4.50165e-05
PSIP1	-5.25198	6.65713e-06	6.73164e-07	-1.46762	6.21474	0.0142771
ABCA1	-5.56246	3.17066e-06	4.03749e-07	-2.65242	1.70824	0.00856311
NFIL3	5.91142	5.6086e-07	3.09559e-08	2.76382	2.31181	0.000656543
HGSNAT	-5.49118	1.80905e-06	2.20717e-07	-2.5493	3.50167	0.00468119
SVEP1	-5.28692	9.35637e-06	1.20309e-06	-2.08481	1.37155	0.0255164
TMEM246	-6.40057	1.23396e-06	1.55282e-08	-3.16607	1.86323	0.000329337
WBSCR27	5.16553	0.00144799	1.58017e-06	1.51507	0.859316	0.0335138
MID1IP1	5.31372	7.05025e-06	4.83602e-07	1.50984	1.25738	0.0102567
NLGN4Y	7.67176	1.90976e-08	5.39775e-11	2.5568	1.2784	1.14481e-06
SLITRK5	-6.7756	4.90337e-08	6.97457e-09	-2.39495	1.19747	0.000147924
LRFN5	-5.59931	1.15123e-06	6.17457e-07	-1.97068	0.985336	0.0130957
2018-03-08	-5.5321	3.11146e-06	5.55485e-07	-1.98734	1.16713	0.0117813
SUGT1	-5.85024	1.13849e-08	3.75743e-08	-2.08727	5.43082	0.000796912
PHYHIPL	12.3894	6.29055e-17	1.00461e-19	4.46357	2.23178	2.13068e-15
NSD1	14.5814	7.62677e-18	2.243e-24	4.00102	2.05948	4.75718e-20
BORCS5	5.39957	7.86029e-07	3.05035e-07	2.09515	1.94813	0.00646949
NDRG2	6.01193	1.78432e-06	6.39622e-08	1.41109	0.70554	0.00135657
HSPA12A	8.94012	2.64175e-14	1.50639e-14	3.95739	4.83326	3.1949e-10
CLMN	7.76335	3.10271e-10	3.62608e-11	2.04177	1.02088	7.69055e-07
PDZRN4	5.20395	6.667e-05	1.06076e-06	2.01072	1.21912	0.0224976
HTRA1	-17.6327	9.7032e-23	1.7331e-31	-6.45084	6.25745	3.67573e-27
CMTM5	8.08968	1.83116e-08	8.76573e-12	2.19808	1.09904	1.85912e-07
RAB8B	7.59771	4.24264e-11	2.86248e-11	3.35977	5.16885	6.07104e-07
FBN1	-5.43936	5.50902e-09	2.50714e-07	-1.72747	7.9406	0.00531739
CKB	-11.5954	8.95695e-19	3.98858e-21	-4.16504	8.75562	8.45938e-17
TMEM100	5.64273	2.08493e-05	2.02514e-07	1.52219	0.899815	0.00429512
IDH3A	5.0111	9.25025e-06	1.99234e-06	2.34098	3.27724	0.0422555
CRABP1	6.18492	6.41405e-05	3.11453e-08	1.26368	0.631837	0.000660561
ZMAT1	-5.61275	6.0094e-06	5.87168e-07	-1.8468	0.923398	0.0124533
RPL27A	-7.52026	1.84962e-10	7.84844e-12	-0.815804	8.49986	1.66457e-07
MFAP4	-19.8748	2.01265e-21	7.11649e-30	-7.68945	3.9925	1.50934e-25
ZNF3	6.0489	1.63558e-08	1.40829e-08	2.58725	2.48975	0.000298685
SEC11C	5.51393	1.14828e-08	3.77954e-07	2.23731	5.36841	0.00801602
GALR1	8.15939	9.44045e-11	6.47006e-12	2.72809	1.36404	1.37223e-07
BLCAP	-5.14726	5.78319e-07	1.04052e-06	-2.3926	4.60943	0.0220683
TMPRSS5	6.20888	7.96882e-07	2.81778e-08	1.88952	0.944759	0.000597623
ZNF667-AS1	6.92189	1.95216e-09	4.64118e-10	3.27293	4.56532	9.84348e-06
C16orf45	-7.17185	4.07185e-09	1.24584e-09	-2.81227	1.4782	2.64229e-05
ANPEP	-8.57674	5.51258e-13	6.66539e-12	-3.54027	1.77013	1.41366e-07
STAT6	-7.60336	4.74305e-11	1.96338e-10	-2.76393	1.48085	4.16412e-06
ATP23	16.3386	1.99229e-20	6.59561e-32	6.26349	4.42979	1.39886e-27
PBX3	-5.62901	5.81277e-07	1.20363e-07	-2.56833	3.56289	0.00255278
PHB	5.28775	2.22471e-08	1.10621e-06	1.64053	6.61994	0.0234616
ACSF2	6.85511	1.22913e-09	4.78342e-10	2.25793	1.41548	1.01452e-05
TRUB2	6.04848	4.24882e-07	1.91081e-08	2.99915	3.84687	0.000405264
GPRC5B	7.02584	1.63705e-08	1.34318e-10	2.64172	1.83738	2.84876e-06
TPM4	-7.91932	4.43334e-14	1.00928e-12	-2.10756	7.99336	2.14059e-08
TMEM145	5.32667	9.37174e-05	1.00247e-06	1.41169	0.73062	0.0212613
YIF1B	-5.25354	1.81696e-08	5.84009e-07	-2.20859	5.00287	0.0123862
ATCAY	5.49726	7.18364e-08	2.85216e-07	1.5495	0.916383	0.00604914
IGFBP6	-7.19643	3.04021e-09	1.42499e-10	-3.17874	2.7356	3.02226e-06
CDK2AP2	-5.45336	8.40637e-07	3.10868e-07	-1.58092	6.71304	0.00659319
CTNNB1	-5.8857	3.27156e-08	3.12942e-08	-1.32745	7.70599	0.000663719
CCDC88B	5.59782	9.20442e-05	1.95736e-07	1.56025	0.931982	0.00415137
PNOC	-5.85537	1.62503e-05	2.35729e-07	-2.35898	1.17949	0.00499958
VASN	-7.36558	6.85869e-10	4.32359e-10	-2.47371	1.33874	9.16991e-06
SMIM4	6.04625	3.29352e-09	2.22803e-08	1.66669	5.0115	0.000472543
KIF5C	-10.0134	1.69937e-13	1.59631e-17	-3.99095	3.52829	3.38562e-13
MPLKIP	6.013	1.15053e-09	4.06475e-08	2.01712	5.30789	0.000862094
RAB31	6.59978	2.88707e-11	6.84254e-09	2.85591	7.28897	0.000145123
SDPR	-10.3533	1.37628e-14	1.81675e-16	-4.65605	2.88868	3.85314e-12
MTCL1	-6.56539	2.28478e-08	1.54189e-09	-3.04847	3.20203	3.2702e-05
COL3A1	-42.3795	8.70323e-25	8.73926e-59	-11.0214	5.6704	1.85351e-54
GDNF	7.2346	1.16179e-08	3.58177e-10	2.17613	1.08806	7.59657e-06
NDUFS5	-9.56293	2.06992e-14	8.94498e-17	-1.08611	9.30478	1.89714e-12
LDLRAD4	11.6721	1.4181e-16	3.06373e-19	3.4822	1.83218	6.49788e-15
LRP1B	-7.67614	2.77049e-11	2.60298e-11	-3.25708	2.15123	5.52065e-07
FSTL5	-5.19334	1.3768e-05	1.70972e-06	-2.18559	1.43231	0.0362615
VAMP5	6.80572	2.86937e-11	1.83796e-09	2.93568	6.36477	3.89812e-05
STXBP6	10.2037	5.84367e-12	3.52394e-18	4.45257	2.86129	7.47391e-14
C8orf46	5.33109	1.03176e-07	4.1076e-07	2.42579	2.30168	0.00871181
FAM110B	7.54387	3.10271e-10	9.40139e-11	2.29585	1.14792	1.99394e-06
AFAP1L2	20.5618	7.583e-23	2.53046e-32	5.80676	2.90338	5.36685e-28
THBS3	-6.73859	1.06204e-08	1.29459e-09	-2.68586	2.06207	2.74569e-05
SLC50A1	-5.00603	2.72643e-06	1.75448e-06	-2.40075	4.24395	0.0372108
EFNA1	7.64029	3.20758e-12	6.59493e-12	3.448	2.23032	1.39872e-07
SCN9A	6.44503	1.35448e-08	2.72478e-09	2.67057	3.3375	5.77899e-05
COL22A1	5.39546	1.52452e-05	7.87545e-07	1.32645	0.663221	0.016703
CCDC8	-6.82222	5.45336e-07	5.07861e-09	-1.98983	1.03145	0.000107712
ZEB2	13.6743	4.20244e-20	2.54633e-21	5.30162	5.58194	5.40051e-17
NFU1	-6.2549	1.52466e-09	5.93272e-09	-2.3117	5.45038	0.000125827
MT1E	11.7475	1.23493e-15	5.51605e-19	3.72864	1.91988	1.1699e-14
LDB2	6.13509	4.44068e-07	3.57338e-08	1.85478	0.960819	0.000757879
LINGO1	5.74275	6.41405e-05	1.93589e-07	1.39636	0.698176	0.00410582
ROBO1	8.02053	1.52267e-13	2.65374e-12	3.29724	5.40143	5.62831e-08
P2RY1	7.31801	1.15386e-10	4.39931e-11	2.79649	1.74939	9.33049e-07
TPST1	6.11609	1.32892e-08	1.82823e-08	2.93499	5.01322	0.00038775
TM4SF1	19.0965	7.96922e-22	1.22014e-31	7.83158	5.43644	2.58779e-27
KLF13	6.03397	1.14517e-07	1.88516e-08	2.59956	3.42222	0.000399823
ZFPM2	-6.33482	1.22291e-07	1.98982e-08	-2.2151	1.41544	0.000422021
UBB	-88.9941	5.01955e-25	1.01031e-63	-6.79662	3.39831	2.14277e-59
SEMA3E	9.32752	1.78084e-13	1.6881e-15	3.75493	2.29385	3.5803e-11
ZNF804A	-5.36992	1.85106e-05	1.44979e-06	-1.77149	0.885741	0.0307487
NPAS2	-7.91043	2.01578e-10	7.37221e-12	-3.02908	2.07899	1.56357e-07
ELOVL6	-6.03228	1.32754e-08	1.54284e-08	-2.74791	4.72096	0.000327221
PFKFB3	-5.04741	2.20042e-05	2.31541e-06	-1.76562	1.55686	0.0491076
IRX2	-6.18281	1.02149e-06	6.79535e-08	-1.94254	0.971266	0.00144123
SGCD	7.52059	1.06075e-10	1.52455e-11	3.83092	4.41036	3.23342e-07
KCNS3	9.7669	1.67349e-13	6.00787e-15	3.6653	1.83265	1.27421e-10
CHCHD7	-5.40443	1.3404e-07	2.9591e-07	-2.23349	5.17338	0.00627595
FOXN2	8.48694	2.63774e-12	9.71237e-14	3.54949	4.10239	2.0599e-09
MTSS1	7.84645	1.63942e-11	2.65819e-12	2.80803	1.75518	5.63776e-08
CYTL1	-6.60016	2.07876e-10	9.23525e-10	-2.14719	7.8868	1.95871e-05
PRKCDBP	11.3191	1.13224e-15	5.51273e-21	4.61081	2.90748	1.1692e-16
HAS2	8.43118	5.69821e-12	1.23302e-13	3.84104	3.82453	2.61512e-09
PDGFD	-5.93098	9.27845e-06	1.77083e-07	-2.31384	1.15692	0.00375576
C11orf24	8.92017	1.23232e-14	3.16445e-13	3.65402	5.61919	6.71149e-09
ATP6V0E2	5.60477	1.11527e-07	2.23892e-07	2.3353	5.32593	0.00474852
NETO2	7.22411	1.92618e-09	6.68278e-11	3.47465	3.84119	1.41735e-06
CHD7	16.175	4.88243e-19	5.82364e-33	5.31013	3.26743	1.23514e-28
CLCN5	7.53326	4.14809e-10	7.6784e-12	3.01782	2.30559	1.62851e-07
PDE7B	5.50268	2.15277e-08	2.0003e-07	2.15313	1.71529	0.00424243
OTP	8.72651	2.62021e-10	5.46786e-13	2.19682	1.09841	1.15968e-08
GATM	11.4169	5.16491e-15	1.3324e-19	4.59285	2.44558	2.82588e-15
COL8A2	-6.20172	2.95133e-06	4.48338e-08	-2.11947	1.17368	0.00095088
PTEN	-5.49524	1.86112e-07	1.93998e-07	-2.2743	5.29605	0.0041145
FRMD5	9.05006	4.05108e-12	1.98374e-15	3.87622	3.40975	4.20732e-11
TLN2	-6.7359	9.31887e-08	6.258e-10	-3.07034	3.45595	1.32726e-05
SCG2	-15.7802	6.53476e-19	1.87896e-31	-7.3276	5.26869	3.98509e-27
MAL	14.7122	8.56013e-19	1.137e-23	4.63265	2.31632	2.41146e-19
ANKRD20A4	7.33848	2.58735e-09	2.28724e-10	1.50379	0.751894	4.85101e-06
GAP43	-6.30569	1.8476e-08	4.56677e-09	-2.90283	6.99142	9.68567e-05
CYCS	10.2363	1.28735e-15	1.07782e-17	1.58176	9.58355	2.28595e-13
SNTB1	12.8018	1.84473e-16	1.36169e-21	4.41368	2.30085	2.88802e-17
ISG20	9.7654	7.27027e-13	1.24641e-16	3.61276	2.19855	2.64351e-12
NEGR1	-8.45757	2.03306e-10	1.05251e-11	-3.49919	1.74959	2.23226e-07
SPTLC3	-6.3269	6.26293e-07	3.9169e-08	-2.34857	1.17428	0.000830736
RCAN2	-7.3933	1.2075e-07	6.31828e-10	-3.14189	1.58536	1.34004e-05
IL16	6.79439	1.9503e-07	2.37039e-09	2.06977	1.03488	5.02736e-05
ARNT2	7.08247	6.46328e-10	1.42454e-10	3.23209	4.15653	3.02131e-06
COPS9	4.99351	1.29508e-06	1.91948e-06	0.62492	7.88519	0.0407102
SMPDL3A	7.69264	1.84753e-10	8.04725e-12	3.26576	2.00873	1.70674e-07
EFEMP2	-8.73667	1.30437e-12	9.44401e-15	-3.34634	4.87849	2.00298e-10
SLFN11	-7.90577	6.43319e-09	8.81215e-11	-2.9557	1.47785	1.86897e-06
CFL1	-5.37692	2.93846e-07	3.53334e-07	-0.536984	10.2143	0.00749385
MRGPRF	-6.24335	5.4685e-08	5.39239e-08	-1.9911	0.995546	0.00114367
MYD88	5.78192	4.18227e-08	5.10214e-08	2.66494	2.53057	0.00108211
GXYLT2	5.68402	3.51334e-05	1.61023e-07	1.65321	0.918446	0.00341515
BNC2	-6.87956	1.85423e-08	8.87048e-10	-2.93467	2.21222	1.88134e-05
LRRN3	12.3953	9.89439e-19	9.8079e-20	4.89951	2.44975	2.08016e-15
MZT2A	-5.04955	1.94025e-07	1.44174e-06	-1.56798	4.7038	0.0305778
DAG1	6.33462	2.12488e-09	6.60632e-09	2.19623	5.69932	0.000140113
DAB1	5.36211	5.34005e-05	5.3419e-07	1.64313	0.993292	0.0113296
FKBP2	-5.10677	2.31277e-06	1.24047e-06	-0.830975	6.93014	0.0263091
TNFRSF10D	-5.65928	7.04567e-05	4.9323e-07	-2.19239	1.09619	0.0104609
CSPG4	12.4094	1.0311e-16	6.52277e-24	4.3849	2.99195	1.38341e-19
CNP	8.49691	1.05356e-14	1.06711e-12	3.32357	6.0196	2.26323e-08
DPY19L1	5.25439	5.91995e-06	8.87061e-07	2.41963	4.03356	0.0188137
UBXN2A	7.54545	1.72473e-11	3.51392e-11	2.54295	5.11786	7.45267e-07
MSRB3	-5.37773	8.81056e-08	3.68664e-07	-2.64675	4.37504	0.007819
C12orf76	10.0175	1.69299e-14	1.32258e-17	4.02311	3.78694	2.80506e-13
UGT8	7.41767	1.12835e-11	1.62398e-10	2.57952	1.28976	3.44429e-06
BRSK2	5.81869	3.81185e-05	1.22988e-07	1.26031	0.667316	0.00260845
SH3PXD2B	-6.5857	5.48356e-09	1.02925e-09	-3.00893	4.0138	2.18293e-05
FGFBP3	11.3397	3.49436e-16	1.20101e-20	4.29856	3.82571	2.54723e-16
CD248	-5.32064	8.14817e-05	1.73942e-06	-1.76254	0.881265	0.0368914
SEZ6L2	5.21594	1.41989e-06	8.50486e-07	1.70291	2.7477	0.018038
CHST2	-5.906	2.32035e-06	5.4355e-08	-2.66666	2.41301	0.00115281
MARCKSL1	6.02833	4.20771e-08	4.18616e-08	2.49267	5.87902	0.000887842
YPEL2	10.7915	1.47103e-15	1.0654e-19	4.01295	2.55664	2.2596e-15
CSRP2	-10.4947	1.47423e-17	7.47872e-19	-3.3239	9.22736	1.58616e-14
CTDSP2	9.92235	3.85215e-17	2.90843e-16	3.64822	6.99819	6.16849e-12
TP53I11	-7.97569	1.38432e-11	7.95453e-13	-3.52325	4.01634	1.68708e-08
LPL	12.9816	1.10582e-16	9.29416e-21	4.62366	2.31183	1.9712e-16
CCDC14	5.8154	6.05459e-08	5.57027e-08	2.78462	4.03462	0.0011814
DRAP1	-6.99309	3.97521e-12	2.43395e-10	-1.3589	5.97842	5.16217e-06
RMI2	6.62365	5.48884e-09	1.57693e-09	2.35388	1.44357	3.34451e-05
MLXIP	10.142	1.87394e-14	1.66498e-17	4.00106	3.69263	3.53125e-13
PRIMA1	5.18844	3.13868e-05	1.78947e-06	1.28446	0.642228	0.0379529
A2M	10.806	2.88881e-15	1.11698e-19	5.34952	3.71505	2.36899e-15
TUBB6	-9.0113	1.5042e-12	3.33489e-15	-4.36512	4.29992	7.07297e-11
SLC35A4	5.23375	2.1119e-06	8.06168e-07	2.62723	4.40355	0.017098
FOXG1	12.4355	6.30859e-15	8.33587e-20	3.37034	1.68516	1.76795e-15
GJC3	10.579	1.38144e-14	1.85927e-16	3.55432	1.77716	3.94333e-12
SPRYD4	5.08984	2.17212e-06	1.22916e-06	2.37576	2.80066	0.0260692
SLCO3A1	14.7641	9.52407e-18	9.35297e-24	3.99198	1.99599	1.98367e-19
GNG7	11.306	2.87711e-14	4.62717e-20	3.34974	1.9664	9.81377e-16
B3GNT5	-5.2024	3.03281e-05	1.38984e-06	-2.06501	1.69098	0.0294771
TTTY14	8.61242	3.49028e-11	8.98707e-13	2.28755	1.14377	1.90607e-08
NCKAP5	6.15739	1.44552e-08	9.82117e-09	2.67907	3.33268	0.000208297
BASP1	-7.62261	2.30165e-10	2.63352e-10	-2.35332	1.17666	5.58543e-06
TYMS	5.41241	1.47933e-06	3.11799e-07	2.67077	3.42518	0.00661294
TYMSOS	6.8762	1.0204e-07	6.40297e-10	1.73488	1.04293	1.35801e-05
FIBIN	9.59449	7.12786e-15	1.26418e-14	2.77012	1.38506	2.6812e-10
FAM89B	-5.54838	2.7797e-07	1.84868e-07	-1.31523	1.78268	0.00392086
SHMT1	5.70272	7.74289e-07	8.45403e-08	2.27251	1.73366	0.00179302
CHD9	-5.44921	8.6023e-07	2.40335e-07	-1.23697	7.8374	0.00509726
LRRN4CL	-8.71937	2.13384e-12	3.54253e-13	-3.08178	1.93488	7.51336e-09
PAWR	-11.7242	1.53785e-16	1.08739e-21	-4.52767	3.32713	2.30625e-17
PTRF	-7.76697	5.01452e-13	2.06226e-12	-1.59204	7.6296	4.37386e-08
SAMD12	6.93278	3.90138e-07	1.21807e-09	2.1494	1.12535	2.5834e-05
CD163L1	5.33224	0.00107147	1.01321e-06	1.47698	0.738485	0.0214891
CD151	-6.09337	3.98532e-09	1.19162e-08	-1.23567	6.08726	0.00025273
ANXA2R	-7.92596	3.57813e-10	1.08144e-11	-3.23652	2.1565	2.29363e-07
KCNJ10	6.32531	3.96586e-06	1.72977e-08	1.82324	0.911616	0.000366867
SVBP	-5.71349	2.32721e-08	7.02026e-08	-1.75792	4.41571	0.00148893
PARD6G	6.61449	1.30858e-08	1.36907e-09	2.00521	1.39274	2.90366e-05
PLEC	-6.21921	4.04375e-10	6.52929e-09	-1.64786	6.50068	0.00013848
ERBB4	-12.5102	4.34831e-17	3.00655e-19	-4.77982	2.57069	6.37658e-15
KCTD12	-8.67958	3.79446e-13	1.68229e-14	-3.94106	4.74315	3.56796e-10
ZNF664	6.22024	2.2198e-08	9.16078e-09	2.3568	3.88927	0.000194291
WSCD1	8.5439	7.08006e-10	1.85401e-13	3.15844	1.82367	3.93217e-09
ZBTB18	-5.22103	7.21956e-06	1.06437e-06	-1.94858	1.94705	0.0225741
CIITA	5.05795	6.87777e-07	1.92586e-06	1.52774	0.951526	0.0408456
ATP8B5P	-5.75654	1.52165e-06	1.21291e-07	-0.64733	0.4735	0.00257246
MYADM	-14.1618	3.39995e-20	1.00698e-20	-4.39945	2.23537	2.1357e-16
ABCA13	-6.38027	4.44094e-06	3.19247e-08	-2.56672	1.28336	0.000677092
SSC5D	-5.17817	7.5505e-06	1.47855e-06	-1.75142	1.3266	0.0313586
PLD5	5.71251	1.30519e-05	1.90275e-07	1.9227	1.02032	0.00403555
RNF182	-6.18372	1.10302e-07	4.5482e-08	-2.43083	1.34981	0.000964628
HIST1H2AC	5.22955	7.59787e-07	9.12042e-07	2.80071	5.2767	0.0193435
PCGF5	5.97016	8.20559e-08	4.79358e-08	2.86024	5.16876	0.00101667
HOXC10	6.77092	3.23485e-07	2.62015e-09	1.54635	0.773174	5.55709e-05
OXTR	-6.54526	3.205e-08	1.30499e-08	-2.87997	1.52062	0.000276776
PITPNB	5.65129	6.02679e-10	2.9363e-07	2.26227	7.13937	0.00622759
AATK	7.48961	1.80731e-07	1.18936e-10	1.90748	0.953738	2.52251e-06
PHLDA2	-6.18969	1.62961e-09	9.18891e-09	-2.96753	3.85001	0.000194888
PLAG1	-6.4753	2.17706e-07	1.31853e-08	-2.66453	1.49257	0.000279646
C3orf58	-16.8999	3.70445e-20	2.02491e-26	-6.02652	3.28749	4.29463e-22
ADO	6.97087	8.16846e-10	3.07884e-10	3.00394	4.09999	6.52991e-06
MRPS11	5.53508	1.66811e-08	2.91761e-07	1.85985	5.16902	0.00618796
CHST15	-10.234	9.31177e-12	1.3078e-14	-4.11808	2.05904	2.7737e-10
KCNIP1	-5.42398	4.45532e-05	1.12675e-06	-2.03461	1.05717	0.0238973
RGMA	-7.14033	1.7744e-09	2.20944e-10	-2.88603	2.2346	4.68601e-06
LDOC1	-11.7681	5.37068e-16	3.15453e-22	-4.55682	4.04835	6.69044e-18
BACE2	16.0002	9.90464e-20	2.9982e-28	4.85738	2.52888	6.35888e-24
SYNM	-23.8967	8.21051e-22	9.3628e-32	-7.32925	3.67521	1.98576e-27
GABRG3	-5.84723	4.1505e-05	2.43096e-07	-2.36825	1.18412	0.00515583
C1S	-5.29895	5.43706e-07	6.27413e-07	-3.02953	3.27987	0.0133068
MXRA7	-8.69339	9.40221e-14	2.59383e-14	-2.49529	6.79446	5.50125e-10
TRAK1	5.83889	1.63976e-07	5.48016e-08	2.52619	4.47969	0.00116229
NDN	-19.8341	1.4396e-19	1.89225e-32	-6.52742	3.54757	4.01328e-28
TSKU	-5.75216	3.60786e-07	7.65346e-08	-2.46196	2.90454	0.00162322
ANXA2	-8.20752	6.75825e-10	7.16498e-13	-1.40143	12.9763	1.51962e-08
CRIP2	-8.86511	7.93387e-14	5.54296e-15	-1.96522	7.92369	1.17561e-10
COL18A1	-9.26925	6.43273e-13	5.09591e-16	-2.36531	3.34569	1.08079e-11
RBM10	5.05456	3.73433e-06	1.41986e-06	2.00909	2.33639	0.0301137
GJC1	5.44482	1.4452e-06	2.45477e-07	2.33402	2.56316	0.00520633
CADM1	-5.1063	2.00296e-07	1.14044e-06	-1.26391	8.5811	0.0241875
SLC8A1	-8.76735	1.71683e-10	3.21617e-12	-3.3597	1.67985	6.82117e-08
CAMK1D	-5.54212	1.72356e-06	7.44249e-07	-1.67274	0.858745	0.0157848
GAS6	-6.93632	4.64755e-10	1.96055e-09	-2.42102	1.39512	4.15813e-05
GPR19	13.2421	4.6838e-16	1.02225e-22	4.63955	2.42611	2.16809e-18
BCOR	5.85341	1.36006e-07	3.61842e-08	2.62988	2.66255	0.00076743
TMEM50A	-6.01379	1.6238e-11	3.30264e-08	-1.54166	7.73693	0.000700457
UTY	9.03186	3.56431e-12	1.44829e-13	2.64863	1.32431	3.07168e-09
SMTN	12.2513	1.31931e-16	1.95659e-22	4.10424	2.48802	4.14973e-18
ST6GALNAC3	-6.65692	2.96054e-07	1.10218e-08	-2.7174	1.3587	0.000233762
ACTG1	-13.2459	7.32899e-19	5.3456e-26	-2.2918	11.2352	1.13375e-21
UQCR10	9.35243	8.02268e-15	2.93942e-16	0.989359	8.97542	6.23421e-12
CMSS1	5.78523	5.02397e-08	7.55165e-08	1.87309	4.8536	0.00160163
OLIG1	33.255	1.32325e-23	3.03995e-46	5.95425	2.97712	6.44743e-42
PCDH9	-9.41147	4.52037e-15	2.17249e-16	-3.74069	5.78245	4.60763e-12
OAF	12.2354	9.6071e-16	9.35677e-22	4.17904	2.39048	1.98448e-17
ALDH1A3	7.35849	4.29946e-09	8.80973e-11	2.21128	1.23689	1.86846e-06
SLIT3	-5.51417	3.71177e-07	8.42186e-07	-1.72463	0.874625	0.0178619
EFNA5	-10.299	1.43806e-14	2.83292e-16	-3.89895	2.3294	6.00835e-12
POU3F2	12.4313	4.60549e-16	8.47813e-20	3.92521	1.9626	1.79813e-15
SUMO3	5.38264	6.9522e-10	5.61884e-07	1.48465	6.9899	0.011917
IMMP2L	8.83713	1.46073e-11	5.5446e-15	3.57122	2.70257	1.17595e-10
NDUFA6	7.60459	4.7202e-11	1.37455e-11	1.12419	8.49371	2.91528e-07
BRI3BP	7.6519	1.11833e-09	3.6969e-12	3.53867	3.2664	7.84076e-08
ANKS1B	5.1691	4.82934e-06	1.01716e-06	2.45202	3.23465	0.0215729
FLRT2	-12.3915	6.75444e-16	1.79332e-20	-5.77776	3.56749	3.80345e-16
SIGIRR	-5.29347	0.000445929	1.92271e-06	-1.58858	0.794285	0.0407787
IFITM2	-9.8692	1.88081e-14	1.67375e-16	-4.03283	6.18293	3.54985e-12
TCEAL9	5.22905	2.48636e-07	6.5301e-07	0.997725	8.35806	0.0138497
WBSCR17	-8.88834	8.86755e-11	1.79952e-12	-3.69721	1.88349	3.81661e-08
TCN2	-9.22168	1.95145e-13	6.12816e-16	-4.40572	4.74341	1.29972e-11
SH3BGR	8.04921	9.94311e-13	5.17444e-13	3.29968	2.42541	1.09745e-08
ROR1	9.09844	1.13074e-12	4.5341e-14	2.90943	1.54602	9.61638e-10
SDHAP1	4.99404	3.92215e-07	2.25299e-06	1.66977	2.29769	0.0477836
LSAMP	7.95319	4.79574e-13	9.32655e-12	3.57682	6.39638	1.97807e-07
AHNAK2	-14.2047	1.62575e-17	1.01282e-22	-5.55572	3.14471	2.14809e-18
MRPL40	5.57211	9.28702e-12	2.97617e-07	1.78728	6.9192	0.00631215
PBX1	-7.07309	1.42647e-09	8.00226e-11	-2.82639	4.66109	1.6972e-06
SHC4	8.67059	1.38348e-13	4.79531e-14	3.13378	1.92312	1.01704e-09
UBE2L3	5.30131	6.23058e-07	5.1045e-07	0.676968	8.35742	0.0108261
IFIT1	5.23363	5.56955e-07	6.84043e-07	3.00249	4.15237	0.0145079
KCNQ5	-5.31618	1.13604e-05	1.04623e-06	-2.10532	1.52707	0.0221895
NAT8L	5.18626	1.96187e-05	1.49154e-06	1.39344	0.784432	0.0316341
DNAH14	-10.107	1.64654e-14	1.55304e-14	-3.41615	1.768	3.29385e-10
IFITM1	-16.3646	1.17527e-20	4.38979e-31	-5.81504	3.73691	9.3103e-27
LINC00839	11.1962	1.0279e-12	6.18537e-19	3.87278	2.14607	1.31186e-14
IRS2	-10.541	6.86926e-15	8.31621e-19	-4.45965	5.60045	1.76379e-14
SLITRK2	8.30785	2.90553e-10	3.38838e-12	2.37462	1.18731	7.18642e-08
NDUFA13	-6.50082	3.21276e-09	1.51232e-09	-1.0331	1.8329	3.20747e-05
GSAP	7.34116	4.23129e-08	5.72313e-11	2.7165	1.64302	1.21382e-06
2018-03-01	5.14689	9.41063e-05	2.10661e-06	1.21303	0.606513	0.0446791
PRELID2	12.5398	2.25439e-16	8.71133e-23	4.51965	2.59387	1.84759e-18
AQP7P1	6.37875	4.24502e-06	1.38158e-08	1.3755	0.687746	0.00029302
C5orf38	-5.35752	1.85106e-05	1.51787e-06	-1.16607	0.58303	0.0321925
MAPT	6.2666	1.17295e-08	9.99002e-09	1.67903	0.985015	0.000211878
LINC01551	5.92657	3.2527e-06	9.02991e-08	1.71477	0.868732	0.00191515
RPS19BP1	5.93133	2.20237e-10	5.61397e-08	1.64755	6.14369	0.00119067
C3orf70	7.33523	3.08418e-08	2.03815e-10	2.14172	1.13877	4.32272e-06
MITF	18.4061	1.63147e-19	6.46592e-32	5.71855	2.95158	1.37136e-27
LYPD6	11.1625	7.65177e-15	5.33643e-20	4.22141	2.50289	1.1318e-15
AKR1C1	-7.14306	7.3289e-07	1.6854e-09	-3.16612	1.58306	3.57456e-05
MT1X	18.2079	1.42641e-20	1.69014e-37	4.05071	2.61451	3.58463e-33
GCNT1	-5.10714	1.30293e-06	1.46517e-06	-2.30391	2.31588	0.0310748
RSBN1L	8.00003	2.48985e-11	1.54899e-12	2.85595	3.71542	3.28525e-08
LHFPL3	6.09521	1.23826e-06	4.52683e-08	1.96092	0.980456	0.000960095
PTMA	5.6436	1.14448e-07	1.30555e-07	0.985363	8.55017	0.00276895
AGMO	10.4775	3.14107e-14	3.89864e-17	3.92554	2.09085	8.26862e-13
ISG15	6.45911	1.46027e-10	3.90339e-09	2.45654	6.60504	8.27871e-05
TMSB4XP8	-31.8868	3.298e-23	1.94225e-63	-4.54374	3.24635	4.11931e-59
SEMA4D	9.80862	2.54152e-15	4.59125e-17	3.62459	2.36122	9.73759e-13
HIST1H1C	9.74103	5.35698e-14	2.69436e-16	3.65206	4.10864	5.71446e-12
COL14A1	14.0735	2.95335e-19	1.80189e-26	5.05376	2.86529	3.82163e-22
DNER	-10.8527	3.9774e-14	1.3711e-15	-4.88851	2.44425	2.90796e-11
COL4A5	-14.5155	1.88689e-19	5.40277e-21	-4.65834	2.34125	1.14587e-16
LAMTOR4	6.20116	1.2884e-08	8.35938e-09	0.856872	8.50155	0.000177294
COMMD6	-5.76917	1.7043e-09	6.29381e-08	-1.00464	7.32379	0.00133485
NANOS1	-5.51679	9.38976e-05	4.31848e-07	-2.47039	1.7828	0.00915906
TEKT4P2	7.4405	1.71886e-09	1.59753e-11	1.83482	1.30937	3.38819e-07
PRELP	6.14687	1.57217e-06	2.85553e-08	1.91544	1.02261	0.00060563
LRRK2	6.31779	1.87527e-06	1.78529e-08	2.13	1.065	0.000378641
ALKBH2	7.20325	6.19309e-10	4.04764e-11	2.94751	2.5262	8.58464e-07
APOD	37.7516	1.1168e-23	3.45484e-69	10.8225	5.95585	7.32738e-65
H1F0	6.53692	1.05942e-09	1.35399e-09	2.0039	1.57992	2.87167e-05
S100A13	-22.2224	7.39773e-23	3.67575e-45	-4.90172	3.29263	7.79589e-41
MAOA	7.45603	7.63238e-07	1.20119e-10	2.64176	1.36199	2.5476e-06
RRP7A	6.46339	1.13291e-08	2.2054e-09	2.8205	3.41921	4.67744e-05
FAM53B	5.75837	7.91089e-07	7.19155e-08	1.76266	1.30241	0.00152526
MMP23B	-5.41136	1.85106e-05	1.2435e-06	-0.846767	0.423381	0.0263734
IL1RAP	9.96287	3.73603e-15	1.91267e-16	4.84871	5.35826	4.05658e-12
HLA-DRB1	5.57957	3.55685e-09	1.32247e-07	3.14187	2.64984	0.00280483
FAT4	-10.46	6.34809e-16	5.71021e-15	-3.9916	1.9958	1.21108e-10
SRGAP3	-8.32895	5.98089e-09	6.92851e-12	-3.57205	2.07408	1.46947e-07
PPIA	10.9878	1.11726e-16	2.77142e-20	1.16144	12.0249	5.8779e-16
NLGN3	11.4039	9.34522e-16	3.84703e-19	4.05064	2.18259	8.15916e-15
SLC35F1	7.91373	6.20784e-11	1.12682e-12	3.44035	3.36758	2.38987e-08
ARMCX4	8.60732	4.68204e-12	1.3729e-13	2.7851	1.58827	2.91178e-09
NCOR2	-7.39358	9.43276e-10	1.56031e-11	-2.60301	4.38377	3.30927e-07
TPK1	8.30049	1.02584e-10	3.49876e-12	2.36145	1.18072	7.42052e-08
MAN2A2	5.5339	4.60139e-08	1.62235e-07	2.15607	2.01116	0.00344085
LAMA2	-14.7871	9.97248e-19	4.79831e-27	-6.14394	4.02421	1.01767e-22
SDHAF3	7.32509	1.1731e-12	6.31863e-11	2.88996	4.57943	1.34012e-06
TRAPPC4	-6.11437	1.19049e-11	1.22937e-08	-1.92957	6.72067	0.000260738
TOMM7	7.31355	1.79631e-10	4.01531e-11	1.08762	9.01954	8.51607e-07
DAPK1	-10.6812	4.71502e-14	9.5655e-16	-4.11257	2.13206	2.02875e-11
TLE1	16.3105	1.26893e-19	2.23942e-33	4.91309	3.10764	4.7496e-29
STRN3	-5.58287	2.29258e-07	1.40953e-07	-2.17467	2.98305	0.00298948
ADA	-11.6256	6.55795e-17	1.07646e-18	-5.3173	3.1609	2.28306e-14
PDLIM7	-14.5164	1.79228e-20	1.62045e-27	-4.71223	5.21402	3.43682e-23
SCOC-AS1	5.03123	1.56309e-05	1.95869e-06	1.12502	0.736969	0.0415418
ANXA4	-7.35242	3.56285e-12	1.83156e-11	-3.31155	5.1811	3.88455e-07
KIAA1671	-6.95963	4.30605e-08	8.33285e-10	-2.82103	1.99544	1.76731e-05
MIRLET7BHG	6.30484	3.52546e-07	6.45484e-09	1.63724	0.983302	0.000136901
HIST1H4J	6.25107	3.30006e-07	7.72786e-09	1.13244	0.776697	0.0001639
SVIL	-18.2977	2.26509e-21	1.08642e-37	-4.94966	4.11241	2.30418e-33
LRP10	-5.07598	7.09104e-06	1.31788e-06	-1.57229	5.61746	0.0279509
GSTK1	6.31121	1.26785e-11	1.03582e-08	1.95213	6.54987	0.000219686
HNRNPAB	5.77543	1.6321e-07	8.77997e-08	2.24017	3.91233	0.00186214
COL4A6	-6.0557	6.26293e-07	1.10297e-07	-1.93029	0.965144	0.00233928
GPX1P1	19.9099	4.44431e-22	1.72939e-41	2.69514	1.80194	3.66787e-37
MFAP5	-44.3395	1.16458e-23	1.92217e-46	-11.0652	5.53259	4.07672e-42
RPS26	5.24409	6.99438e-07	6.19539e-07	0.592017	8.36209	0.0131398
S100A10	-8.08501	6.58659e-12	3.95687e-13	-1.37025	10.994	8.39213e-09
FAM49A	5.35243	1.22726e-06	3.76752e-07	2.48381	2.27508	0.00799054
ADH5	-5.32394	6.67861e-07	4.24799e-07	-0.804528	9.09956	0.00900956
HIST1H2BK	7.83575	1.89096e-11	1.74926e-11	2.74692	4.58982	3.71001e-07
C2orf27A	7.72324	8.43518e-09	3.8665e-11	2.43488	1.24883	8.20045e-07
S100A6	61.9307	9.7278e-24	1.40967e-73	10.9527	5.87252	2.98976e-69
DNM3	8.85793	4.50317e-13	4.87583e-15	3.785	2.82067	1.03412e-10
MBP	10.3231	2.10226e-14	1.18463e-18	4.89163	3.97034	2.51248e-14
CHSY3	-5.24721	2.41635e-05	2.27962e-06	-1.83723	0.918612	0.0483485
TMEM229B	10.9916	8.84496e-14	3.24864e-17	3.77118	1.88559	6.89004e-13
SVIP	9.43676	1.55029e-13	1.81168e-15	3.47576	4.42801	3.8424e-11
ASPH	-5.92969	1.63027e-08	2.85027e-08	-1.6125	7.30105	0.000604514
WWP2	9.25714	1.53916e-13	5.14355e-16	3.7294	2.75787	1.09089e-11
MT1F	24.7551	5.31922e-23	7.00065e-45	5.2958	2.7359	1.48477e-40
ZNF480	6.10005	1.25742e-07	1.55673e-08	2.93169	3.96708	0.000330167
TPM2	-25.055	2.92942e-22	2.74554e-40	-6.84149	3.75419	5.82301e-36
ZNF536	16.4985	9.49557e-21	1.42679e-27	3.95481	2.02732	3.02607e-23
MMP17	10.34	3.06245e-14	3.02188e-18	4.01608	3.82791	6.4091e-14
PPIAP22	9.99903	3.17695e-15	8.59624e-18	1.11899	6.13809	1.82318e-13
PAPSS2	9.97049	1.71032e-14	2.63951e-15	4.43151	5.1757	5.59814e-11
ECI2	-5.20051	1.32571e-07	7.45813e-07	-1.36411	5.73701	0.0158179
PPP1R14C	13.8819	3.27149e-18	2.7071e-22	4.88469	2.44234	5.74149e-18
SMOC1	10.3266	3.17685e-15	1.14877e-17	4.40247	2.56221	2.43644e-13
PLXNB3	9.56524	1.55316e-13	1.42949e-15	3.02092	1.66168	3.03179e-11
SELENOM	-15.8652	1.69677e-19	2.34399e-30	-4.88106	3.1702	4.97136e-26
TOX	41.7633	5.43468e-24	3.38603e-53	7.3331	3.66655	7.18144e-49
OSTC	-8.91086	1.07297e-15	1.33426e-14	-1.62964	9.11002	2.82983e-10
L1CAM	29.6586	2.79052e-23	3.43222e-59	6.73315	3.66727	7.27939e-55
DCLRE1A	5.13043	2.85521e-07	1.0618e-06	2.12387	1.76182	0.0225198
DMD	-6.19963	1.23556e-07	8.21402e-09	-3.2981	4.20415	0.000174211
C1orf53	-6.66095	8.26576e-07	3.24552e-09	-2.3176	1.57028	6.88342e-05
SAMD5	5.13266	1.18425e-06	1.04028e-06	2.18973	2.62176	0.0220633
EFCAB7	9.29944	1.13582e-12	6.52726e-16	4.04666	3.47997	1.38437e-11
C2orf72	6.69482	1.78432e-06	3.62372e-09	2.09653	1.04826	7.68554e-05
NHSL2	-6.75133	3.0879e-07	7.0927e-09	-2.68089	1.39001	0.000150429
COL5A2	-5.75486	4.88035e-12	5.802e-08	-2.16618	7.20264	0.00123055
HLA-DRA	9.20641	4.12501e-14	1.20626e-15	5.9788	5.04274	2.55835e-11
COL15A1	18.8331	7.60041e-22	6.00149e-30	6.02419	3.01209	1.27286e-25
FAM155A	-6.85495	2.52077e-08	5.1343e-09	-2.52689	1.26344	0.000108893
HLA-E	-5.20994	6.93936e-07	8.06489e-07	-2.44603	3.44939	0.0171048
MOG	6.66445	3.10551e-07	3.96012e-09	2.40563	1.24038	8.39901e-05
LGR4	-6.23436	4.2148e-10	5.79578e-09	-2.90921	5.52804	0.000122923
PSMB10	-6.55889	1.87703e-08	2.84879e-09	-1.83481	1.58681	6.042e-05
MT1M	14.3813	6.29055e-17	3.98074e-23	3.71495	1.85747	8.44275e-19
CFI	-10.5829	2.28162e-14	1.4009e-15	-4.92894	2.55586	2.97116e-11
TMSB4X	-22.9172	1.20587e-22	4.82863e-42	-4.30069	10.9668	1.0241e-37
LOH12CR2	6.1625	7.74321e-07	1.43798e-08	1.94356	1.20011	0.000304982
OLIG2	15.5273	1.52355e-18	5.51383e-25	3.70791	1.85395	1.16943e-20
DOK6	-5.26337	2.81348e-05	2.1481e-06	-1.67088	0.835438	0.045559
HLA-A	6.4156	5.823e-11	1.15489e-08	1.92723	6.45933	0.000244941
HACD2	6.08926	2.87321e-07	2.49611e-08	2.98886	4.45378	0.0005294
GPX3	10.9085	5.28995e-16	1.25274e-18	4.42422	2.48129	2.65693e-14
SELENOH	5.08933	2.75725e-06	1.71994e-06	0.670895	5.44624	0.0364782
TSN	5.37688	4.66663e-08	8.90883e-07	1.91071	7.04131	0.0188947
RPS26P3	5.37463	6.41054e-06	4.1077e-07	0.45207	0.315845	0.00871202
DENND1B	-8.38729	1.22408e-11	1.37849e-11	-3.43087	1.71543	2.92363e-07
TCTEX1D2	-6.01518	3.35642e-08	1.83214e-08	-1.42932	2.10358	0.000388578
MLLT11	-5.34791	3.30851e-07	3.87711e-07	-1.5943	6.99073	0.00822295
ARHGAP19	6.19415	3.76032e-09	8.2294e-09	2.44772	1.9115	0.000174537
CLIC1	-10.7139	7.37205e-17	2.06212e-19	-1.92422	8.66037	4.37355e-15
EMP2	11.2025	2.75155e-17	2.37401e-18	4.817	5.236	5.03504e-14
ITGA1	6.17852	6.67779e-08	1.26299e-08	2.14122	1.32887	0.000267868
ALG3	6.22453	6.28117e-08	1.63076e-08	3.13874	5.33745	0.000345869
LINC00998	5.38755	1.23187e-07	5.32006e-07	1.16834	6.91566	0.0112833
RPSAP53	9.31815	1.14265e-11	4.17991e-14	0.822072	0.411033	8.86518e-10
RCN1P2	-8.55957	5.1811e-12	1.48773e-12	-1.49522	0.854144	3.15533e-08
MEG3	-5.26347	6.44003e-06	5.63728e-07	-2.32274	5.38876	0.0119561
ZSWIM7	5.29734	2.48272e-06	8.71356e-07	2.15093	4.74218	0.0184806
ARHGEF28	-6.93625	5.34229e-10	2.07577e-09	-2.97443	1.66962	4.4025e-05
PPIAP29	9.31557	2.06992e-14	3.95007e-16	1.19271	4.27166	8.37771e-12
MIR99AHG	-7.25897	4.83253e-11	3.49972e-11	-2.41587	5.55684	7.42255e-07
ANXA2P3	-5.5312	2.12888e-07	3.1468e-07	-0.619577	0.464902	0.00667404
PPIAP31	6.48573	2.17096e-08	2.00073e-09	1.04752	1.46559	4.24335e-05
SP9	-9.37885	1.13176e-12	3.16275e-13	-3.18685	1.59342	6.70788e-09
TENM3	-24.2701	4.5291e-23	7.66006e-38	-6.8385	3.61374	1.62462e-33
LINC00339	6.86391	5.79408e-09	2.90245e-10	2.60201	1.8922	6.1558e-06
FAM19A5	8.10043	6.28626e-10	6.89169e-12	2.04847	1.05563	1.46166e-07
RPL21P16	-7.05479	5.53625e-10	8.83261e-11	-1.10783	3.33239	1.87331e-06
NPTXR	5.95724	3.84293e-06	3.74605e-08	1.66914	1.03293	0.0007945
TMSB4XP4	-20.6587	2.82935e-22	3.29877e-42	-2.59913	1.76783	6.99635e-38
MINOS1P3	6.99061	6.64087e-09	2.64582e-10	0.72461	0.469503	5.61151e-06
CHL1-AS2	6.48614	1.299e-07	8.78258e-09	1.07959	0.539794	0.00018627
NDUFAF8	5.35977	2.00693e-08	6.52625e-07	1.21808	6.47387	0.0138415
LINC00237	6.79769	1.9503e-07	2.3372e-09	2.12313	1.06156	4.95696e-05
RPSAP58	18.9526	1.38948e-21	3.18745e-38	3.45984	3.24751	6.76026e-34
SFTA1P	-10.6817	2.38537e-14	1.10376e-15	-4.65386	2.43948	2.34096e-11
MIAT	-7.10794	4.59804e-10	5.77005e-10	-3.0245	1.90854	1.22377e-05
SEPT7P3	8.96048	3.28415e-11	1.30464e-13	0.772584	0.400087	2.76701e-09
PSPHP1	10.1099	7.99249e-17	9.0549e-17	3.07259	4.44591	1.92045e-12
HSBP1L1	-5.76133	1.43646e-05	1.59136e-07	-2.16293	1.49412	0.00337512
PSMD5-AS1	10.4735	9.56406e-14	2.45521e-18	3.20878	1.90686	5.20725e-14
DANCR	6.55318	1.64724e-11	2.74e-09	2.81975	5.20854	5.81126e-05
LINC00511	6.08735	1.47789e-08	1.56511e-08	2.90152	3.96001	0.000331945
C14orf132	5.43159	9.72819e-05	4.19163e-07	1.68304	1.09387	0.00889002
RPS28P7	35.6048	3.1061e-23	1.77196e-64	4.85395	3.21691	3.75816e-60
LINC01268	8.02945	5.03639e-10	1.13946e-11	2.40383	1.20191	2.41668e-07
GAPDHP1	-13.0355	1.39135e-18	1.84059e-25	-1.72308	3.17798	3.90371e-21
MTCO2P12	31.3238	1.04857e-22	1.32491e-61	7.14724	5.14346	2.81e-57
NAMPTP1	5.59396	0.000532925	2.51862e-07	0.781805	0.472446	0.00534174
XIST	-8.0505	1.29514e-11	5.0405e-11	-3.36448	1.68224	1.06904e-06
RPL7P46	7.43425	1.43985e-08	1.2699e-10	1.0261	0.538686	2.69334e-06
RPL10P6	-14.2095	6.52931e-19	6.6215e-28	-2.22138	2.20845	1.40435e-23
PRRT3-AS1	8.39261	1.36604e-09	2.34196e-12	2.20118	1.10059	4.96707e-08
FEZF1-AS1	-25.7153	1.89257e-23	4.20325e-37	-6.84432	3.65485	8.91468e-33
HSBP1	5.91907	1.77506e-07	2.95031e-08	0.801152	9.97027	0.000625731
HLA-DPA1	6.26708	5.45788e-10	4.83897e-09	3.55341	3.1593	0.00010263
RPL7P21	6.74352	2.69251e-08	7.07382e-10	1.07624	0.856007	1.50029e-05
TMEM44-AS1	5.28789	3.36513e-07	4.99151e-07	1.8729	1.73205	0.0105865
ANXA2P2	-8.68408	8.46231e-12	3.99731e-14	-1.53367	5.01361	8.47789e-10
SLCO4A1-AS1	8.57467	3.17979e-10	1.05934e-12	2.50665	1.25332	2.24675e-08
PFN1P1	-11.4648	1.25239e-16	2.91741e-20	-1.74214	1.52004	6.18754e-16
HOTAIRM1	5.16835	0.000137151	1.93645e-06	0.691967	0.34598	0.0410701
TWIST2	-9.17932	1.01868e-11	4.15475e-13	-3.25627	1.68572	8.81181e-09
TTTY15	12.1784	1.0801e-18	2.37025e-19	3.28834	1.64417	5.02707e-15
RPL10P9	-31.0394	3.26621e-23	2.11739e-62	-4.1986	3.25345	4.49076e-58
SP2-AS1	5.74186	5.86483e-07	8.59006e-08	1.80338	1.16499	0.00182187
CCT6P3	5.10961	4.45479e-05	1.21501e-06	1.4638	1.15608	0.0257691
C12orf75	7.25936	1.40265e-08	1.48084e-10	3.33067	4.3659	3.14072e-06
SIX3-AS1	-7.29565	1.64645e-09	8.13349e-10	-1.82903	0.95534	1.72503e-05
LINC01563	5.88004	6.7984e-07	4.90459e-08	2.08087	1.29824	0.00104021
TMSB4XP1	-11.0959	5.2003e-16	2.38601e-17	-1.46954	0.871499	5.0605e-13
HOXD-AS2	6.70913	7.2946e-07	3.40958e-09	1.18805	0.594021	7.23138e-05
LINC00844	7.93417	1.04882e-08	5.59411e-12	2.46729	1.33196	1.18646e-07
KMT2E-AS1	5.0305	7.08612e-06	1.57792e-06	1.37963	1.47691	0.0334661
NME1	7.69563	1.39157e-11	3.54051e-12	1.23956	6.93862	7.50907e-08
PCDHGC3	5.36646	6.48802e-07	4.11491e-07	2.64935	3.79979	0.00872732
KRBOX1	18.2876	3.69479e-20	3.61343e-29	3.30211	1.65105	7.66371e-25
LSAMP-AS1	5.09343	9.22773e-07	1.36379e-06	1.4581	1.04327	0.0289246
YAE1D1	6.49884	8.23408e-10	5.25303e-09	2.76244	5.06649	0.000111412
ATP5J2	5.14101	1.62118e-06	9.74949e-07	0.561915	7.02153	0.0206777
PRR34-AS1	28.5933	5.73248e-23	9.76845e-42	4.08803	2.04401	2.07179e-37
LINC00969	14.0373	2.49131e-19	1.22476e-23	4.07951	3.867	2.5976e-19
HLA-DMB	9.03796	2.47548e-10	3.04164e-14	3.17891	1.69868	6.45101e-10
SOX2-OT	10.7642	3.37724e-16	3.70611e-18	4.31211	4.23289	7.86029e-14
PRAF2	-5.56042	3.81327e-07	1.47038e-07	-1.01127	4.96024	0.00311853
C7orf73	7.20699	3.70994e-10	9.66754e-11	1.0175	8.74534	2.05039e-06
FAM86DP	7.79295	1.22675e-09	1.87135e-12	2.94669	2.71014	3.96894e-08
DUXAP10	6.79919	3.1168e-08	2.32228e-09	1.18701	0.593503	4.92533e-05
APOBEC3C	7.33394	1.24641e-11	1.38292e-10	3.0295	5.06193	2.93304e-06
N4BP2L2	-7.02291	5.60914e-12	2.90037e-10	-2.05999	7.01398	6.1514e-06
NEAT1	9.57747	1.50083e-12	1.07132e-15	4.98377	5.00837	2.27217e-11
H2AFJ	-15.471	1.49762e-19	4.28504e-29	-3.66538	2.32182	9.08813e-25
LINC00920	6.36785	7.7212e-09	3.03121e-09	2.38131	1.81045	6.42889e-05
MIR4458HG	11.4072	1.55966e-17	2.43475e-18	3.5357	4.66882	5.16385e-14
NR2F2-AS1	6.04169	5.00802e-09	1.46106e-08	1.97122	1.63478	0.000309875
C5orf17	-7.7846	6.43319e-09	1.40746e-10	-2.48761	1.2438	2.98508e-06
MTND6P4	-16.6197	5.74487e-21	1.66845e-29	-2.49336	1.64204	3.53863e-25
SMIM20	5.53455	8.09719e-09	2.51824e-07	2.47864	5.05092	0.00534094
CHCHD10	25.3887	1.21596e-22	1.47936e-52	4.27901	2.40682	3.13758e-48
SNHG18	14.557	3.68314e-19	1.52211e-24	3.65937	1.91467	3.22824e-20
GAPDHP35	-7.62045	7.32337e-09	1.94071e-10	-0.821516	0.441362	4.11604e-06
ZFPM2-AS1	-7.40612	8.06981e-09	4.02136e-11	-3.36037	3.02885	8.52891e-07
MALAT1	-8.62109	6.03741e-14	1.82237e-14	-2.00091	12.3305	3.86506e-10
PCDHGB6	6.12175	2.96065e-08	2.53338e-08	1.52925	0.853147	0.000537304
SNHG9	8.11274	9.6569e-13	8.92385e-13	1.89052	4.29507	1.89266e-08
MIR100HG	-7.40229	2.08552e-10	1.41208e-11	-3.19325	5.00033	2.99488e-07
AGAP2-AS1	12.2426	1.31326e-15	1.24969e-20	1.96173	1.02703	2.65047e-16
URB1-AS1	7.3216	2.69822e-09	2.31303e-11	3.11664	2.49049	4.90571e-07
CUX1	5.73843	7.12712e-08	1.62728e-07	2.14639	5.73243	0.0034513
LINC01314	13.8006	1.09008e-17	3.6217e-23	4.35225	2.29971	7.68127e-19
LINC01833	-9.67594	9.15548e-14	5.9673e-14	-3.43458	1.79512	1.2656e-09
ANKRD20A1	7.54346	2.39049e-09	7.13461e-11	1.05548	0.550698	1.51318e-06
BOP1	5.03033	3.01778e-06	1.5901e-06	2.05896	2.21414	0.0337244
LOXL1-AS1	-8.56849	4.2624e-10	6.87941e-12	-3.42868	1.71434	1.45905e-07
MIA	9.85008	1.91244e-14	2.72306e-15	1.44208	0.742359	5.77534e-11
CORO7	7.13013	3.34993e-09	6.45165e-11	2.09839	1.56504	1.36833e-06
UBBP4	-14.6107	2.65843e-21	1.78978e-21	-1.63154	0.837855	3.79595e-17
ANXA8L1	6.04154	1.299e-07	5.65745e-08	1.62527	0.812631	0.00119989
DYNLL2	7.98693	3.98299e-11	5.99028e-13	2.54911	2.46803	1.27048e-08
RNF115	-6.0878	3.55464e-10	1.1674e-08	-2.65194	5.12176	0.000247594
TXNIP	9.11702	8.00082e-13	1.32214e-15	4.3636	3.42612	2.80413e-11
NBPF15	-5.53654	7.91519e-08	1.60278e-07	-1.53119	3.15584	0.00339933
ILF3-AS1	5.08825	3.06101e-06	1.22514e-06	1.88355	1.96325	0.0259841
LINC02001	5.54724	5.66355e-07	1.5609e-07	2.3232	2.40221	0.00331051
NBPF8	-6.01794	2.08016e-08	1.85793e-08	-1.44223	1.96949	0.000394049
CAHM	5.68586	8.91303e-05	1.94242e-07	1.23855	0.681484	0.00411968
NBPF14	-10.1659	1.65006e-14	4.25715e-18	-3.09869	4.16819	9.02899e-14
MINOS1P2	11.0062	1.72529e-12	4.45855e-18	1.35857	0.762074	9.45614e-14
RASL10B	5.13437	6.0078e-05	1.99452e-06	1.05934	0.566343	0.0423018
NBPF19	-8.35515	6.68618e-11	2.61446e-13	-2.99296	2.61018	5.545e-09
NBPF10	-7.53241	1.51815e-10	9.36177e-12	-2.11164	2.61992	1.98554e-07
PCDHB16	5.33518	1.3066e-07	4.05334e-07	1.67825	1.37828	0.00859674
NBPF26	-7.97231	4.57495e-11	6.54266e-13	-1.64791	3.60687	1.38763e-08
CYFIP1	-4.9723	2.75647e-06	2.07534e-06	-1.66953	6.25995	0.0440159
ZNF280B	5.63167	2.37202e-08	1.03297e-07	2.59037	2.76022	0.00219084
ORAI1	6.42	1.48582e-08	3.22691e-09	2.98833	3.99655	6.84395e-05
HIST1H4I	8.56274	2.95764e-13	4.41992e-13	2.65331	4.23154	9.37421e-09
HERC2P2	5.47881	1.78989e-07	2.5104e-07	2.34664	3.811	0.0053243
RAB7B	6.81194	6.67635e-09	5.69628e-10	2.66055	1.6772	1.20812e-05
PIGW	8.20079	1.86371e-11	2.05941e-13	3.55075	2.52806	4.36781e-09
PSMB3	6.8692	4.58e-11	2.81467e-10	0.818167	9.0352	5.96964e-06
JAKMIP2-AS1	-9.53055	1.68221e-11	1.33154e-13	-3.98798	2.04497	2.82406e-09
FRG1CP	-5.40954	1.72096e-05	1.18334e-06	-1.37685	0.744752	0.0250974
Additional Table 1
Differentially expressed genes unadjusted for copy number. The column names refer to the T.score, T.test p value, Mann-Whitney U test p value, the log2 gene expression fold change and average gene expression between GliNS2 and CB660 cells.

## Sheet: Additional Table 2
Additional Table 2. CNV dependent differentially expressed genes
	CNV unadjusted_T.score	CNV unadjusted_T.test p value	CNV unadjusted_Mann-Whitney U test p value	CNV unadjusted p.adjust	CNV adjusted_coefficent	CNV adjusted p value	CNV adjusted p.adjust	PCC	SCC	Position
ICA1	16.2308	9.56949e-22	4.32949e-26	9.18242e-22	23.0752	0.99715	1	0.760014	0.763795	Ch7
AZGP1	35.3621	5.43468e-24	4.20682e-48	8.92225e-44	16.866	0.998313	1	0.795766	0.742414	Ch7
TOX	41.7633	5.43468e-24	3.38603e-53	7.18144e-49	9.90978	0.999071	1	0.752625	0.741577	Ch8
IRS2	-10.541	6.86926e-15	8.31621e-19	1.76379e-14	-0.38004	0.11106	1	0.665076	0.710545	Ch13
APOD	37.7516	1.1168e-23	3.45484e-69	7.32738e-65	90.9909	0.993409	1	0.76978	0.705869	Ch3
MEOX2	18.117	4.39955e-21	4.21377e-32	8.93698e-28	10.9807	0.998296	1	0.728301	0.700574	Ch7
SNTG1	15.4676	1.51444e-19	1.54345e-28	3.27349e-24	0.73031	8.14852e-05	1	0.6794	0.699625	Ch8
AKR1B1	10.8206	3.44043e-22	1.35859e-16	2.88144e-12	2.90298	0.00403055	1	0.597283	0.698877	Ch7
LINC00969	14.0373	2.49131e-19	1.22476e-23	2.5976e-19	0.930678	0.00138076	1	0.720369	0.696897	Ch3
PTN	13.4098	4.92246e-20	6.63932e-23	1.40813e-18	6.70543	0.339099	1	0.641498	0.693562	Ch7
OCIAD2	-35.642	2.81076e-24	1.62629e-58	3.44919e-54	-1.06229	0.000281314	1	0.736881	0.693243	Ch4
FBN2	-50.9896	5.01955e-25	7.08933e-50	1.50358e-45	-9.48203	0.99926	1	0.732636	0.687512	Ch5
PMP2	72.1563	5.43468e-24	2.46231e-70	5.22232e-66	5.95839	0.999548	1	0.718149	0.674903	Ch8
TPD52	17.9887	8.23415e-20	9.81024e-29	2.08065e-24	18.4572	0.995978	1	0.640843	0.673694	Ch8
SCARB1	10.2454	1.62027e-14	8.04501e-18	1.70627e-13	0.384043	0.00227546	1	0.662587	0.670367	Ch12
SPARCL1	-25.9859	1.20847e-22	2.07614e-49	4.40329e-45	-0.682494	2.04267e-05	0.432332	0.707087	0.668929	Ch4
PRR34-AS1	28.5933	5.73248e-23	9.76845e-42	2.07179e-37	24.8004	0.998945	1	0.656488	0.667272	Ch22
GTF2H2	-12.5628	1.13479e-16	1.77949e-22	3.77412e-18	-0.847914	8.27771e-05	1	0.662181	0.6636	Ch5
LY96	13.3753	1.59347e-17	5.80227e-23	1.2306e-18	0.836234	0.000861483	1	0.620421	0.661028	Ch8
CPED1	12.1228	1.80478e-18	7.65059e-23	1.62261e-18	0.435718	0.00517409	1	0.63136	0.659214	Ch7
PSPHP1	10.1099	7.99249e-17	9.0549e-17	1.92045e-12	108.82	0.993424	1	0.638547	0.659143	Ch7
P2RX7	44.9079	6.94641e-24	2.58374e-58	5.47985e-54	15.848	0.999082	1	0.714052	0.657581	Ch12
PTPRZ1	8.07004	1.3947e-13	1.3639e-11	2.89269e-07	0.695891	0.0057594	1	0.598684	0.653354	Ch7
VCAN	-12.6574	8.44386e-20	1.0259e-23	2.17584e-19	-2.28084	0.00293575	1	0.602843	0.64897	Ch5
ITM2A	65.6165	5.43468e-24	2.50166e-67	5.30576e-63	6.38137	0.999425	1	0.622676	0.647266	Ch23
SAP18	-7.25085	1.84789e-13	5.7801e-11	1.2259e-06	-79.3268	0.995751	1	0.676725	0.647107	Ch13
ITM2B	-12.6329	2.91098e-21	7.93358e-24	1.68263e-19	-29.5422	0.99846	1	0.672563	0.645143	Ch13
S100A11	-105.842	6.32964e-25	1.0564e-125	2.24051e-121	-8.86541	0.999181	1	0.648822	0.643724	Ch1
CHD7	16.175	4.88243e-19	5.82364e-33	1.23514e-28	0.591705	1.32118e-05	0.279627	0.659926	0.641724	Ch8
TMSB4XP8	-31.8868	3.298e-23	1.94225e-63	4.11931e-59	-56.0243	0.99739	1	0.704923	0.641118	Ch4
POSTN	-9.91886	1.9541e-15	2.51886e-14	5.34224e-10	-0.461341	0.073754	1	0.637623	0.640831	Ch13
MTND6P4	-16.6197	5.74487e-21	1.66845e-29	3.53863e-25	-2.03845	1.23196e-05	0.260745	0.627243	0.63948	Ch5
EFNB2	-10.0451	3.44281e-12	5.77388e-18	1.22458e-13	-0.056447	0.760609	1	0.65383	0.637289	Ch13
SPG20	-5.85676	1.52965e-08	3.89916e-08	0.000826973	-0.12602	0.617779	1	0.579217	0.636914	Ch13
ZIC2	-13.2537	1.27127e-17	3.37569e-19	7.1595e-15	-12.643	0.998467	1	0.611141	0.636197	Ch13
TMEM132B	17.5523	1.00346e-21	2.11458e-29	4.48481e-25	1.4608	0.00195288	1	0.639405	0.635689	Ch12
MMP17	10.34	3.06245e-14	3.02188e-18	6.4091e-14	0.773271	3.1938e-05	0.675968	0.639123	0.63318	Ch12
BCHE	13.2397	3.51345e-19	2.05338e-22	4.35502e-18	1.041	7.53368e-05	1	0.638748	0.633115	Ch3
GPNMB	18.867	1.32992e-21	2.82291e-37	5.98711e-33	7.03397	0.99877	1	0.718076	0.633076	Ch7
FAM126A	7.01741	6.03693e-15	1.2123e-09	2.57117e-05	4.47022	0.193728	1	0.564347	0.630501	Ch7
TPM2	-25.055	2.92942e-22	2.74554e-40	5.82301e-36	-1.19253	6.35906e-06	0.13459	0.647118	0.630012	Ch9
RSBN1L	8.00003	2.48985e-11	1.54899e-12	3.28525e-08	0.515811	0.0398519	1	0.607421	0.629744	Ch7
RBM28	7.20623	5.52463e-11	9.16272e-11	1.94332e-06	0.241169	0.269949	1	0.635499	0.629328	Ch7
IMMP2L	8.83713	1.46073e-11	5.5446e-15	1.17595e-10	0.149983	0.413546	1	0.651888	0.623951	Ch7
GJC3	10.579	1.38144e-14	1.85927e-16	3.94333e-12	20.0822	0.996463	1	0.627096	0.623891	Ch7
PDLIM4	-17.9936	3.04256e-19	2.08948e-25	4.43157e-21	-10.641	0.995336	1	0.643501	0.623727	Ch5
METTL1	17.6487	4.14459e-22	2.13903e-31	4.53667e-27	1.10482	0.00012548	1	0.665914	0.621829	Ch12
UFM1	-8.54102	7.93106e-14	8.75493e-14	1.85683e-09	-1.12493	0.064891	1	0.576969	0.619508	Ch13
TOMM22	5.99815	1.33501e-12	6.01663e-08	0.00127607	0.550511	0.0320298	1	0.464067	0.618453	Ch22
LRRN3	12.3953	9.89439e-19	9.8079e-20	2.08016e-15	24.5347	0.994926	1	0.600869	0.617878	Ch7
ELMO1	12.5447	1.46336e-17	5.36078e-20	1.13697e-15	15.3106	0.998131	1	0.641678	0.615392	Ch7
PCDH9	-9.41147	4.52037e-15	2.17249e-16	4.60763e-12	-2.8528	0.221162	1	0.593721	0.614728	Ch13
TFCP2	11.244	6.79902e-16	7.27778e-18	1.54354e-13	1.46953	0.0149547	1	0.621677	0.614575	Ch12
RPL21	-7.49368	2.98566e-12	1.37002e-11	2.90567e-07	-1.44484	0.214184	1	0.691317	0.61407	Ch13
CHL1	22.1641	1.15774e-22	7.9347e-40	1.68287e-35	19.0801	0.995396	1	0.607201	0.613918	Ch3
COBL	14.5917	3.40124e-19	8.73561e-25	1.85274e-20	1.09094	0.00804529	1	0.64456	0.613033	Ch7
DGKB	15.0909	2.60162e-18	3.97936e-26	8.43983e-22	0.911225	0.304013	1	0.676005	0.612676	Ch7
TSFM	13.7795	9.40224e-22	2.17032e-22	4.60304e-18	1.76181	0.000408691	1	0.625384	0.612114	Ch12
ANK3	-15.8353	1.30688e-22	5.57015e-24	1.18137e-19	-2.01032	0.000521373	1	0.554479	0.611643	Ch10
IL1RAP	9.96287	3.73603e-15	1.91267e-16	4.05658e-12	0.483319	0.000654495	1	0.604475	0.611278	Ch3
MAP1B	-12.6327	8.60779e-19	2.14762e-24	4.5549e-20	-3.49556	0.00146713	1	0.546811	0.6109	Ch5
2018-03-09	15.6279	8.60955e-21	2.93008e-27	6.21442e-23	1.40572	0.000565689	1	0.610309	0.610315	Ch12
OSTC	-8.91086	1.07297e-15	1.33426e-14	2.82983e-10	-1.81785	0.000692584	1	0.573854	0.609172	Ch4
AKAP12	-8.93926	1.10373e-13	3.02486e-15	6.41542e-11	-1.22876	8.64762e-05	1	0.551858	0.608512	Ch6
ERAP2	-9.85641	7.11756e-13	3.36734e-16	7.1418e-12	-0.447752	0.000834402	1	0.618664	0.605233	Ch5
SLCO3A1	14.7641	9.52407e-18	9.35297e-24	1.98367e-19	18.6058	0.994691	1	0.559644	0.603931	Ch15
MCUB	-14.1565	1.63709e-18	9.35523e-28	1.98415e-23	-0.655296	2.09557e-05	0.443528	0.603149	0.60388	Ch4
SSBP2	-10.3613	1.10349e-14	1.56553e-18	3.32034e-14	-0.407653	0.00917422	1	0.594718	0.602324	Ch5
FNBP1L	-15.0853	2.90259e-19	2.01559e-30	4.27486e-26	-0.897582	9.60264e-05	1	0.557297	0.60089	Ch1
GAS7	57.118	5.43468e-24	5.89628e-63	1.25054e-58	7.71882	0.99933	1	0.62526	0.596536	Ch17
CDK4	18.9377	3.77994e-23	3.58075e-32	7.59441e-28	18.6711	0.998799	1	0.627551	0.595899	Ch12
DIP2B	12.5146	3.1031e-17	2.77855e-22	5.89302e-18	0.577891	3.77022e-05	0.797967	0.63778	0.59583	Ch12
CD200	13.4503	4.73233e-21	1.91276e-24	4.05677e-20	0.814835	2.47538e-05	0.523914	0.539312	0.59535	Ch3
ARHGAP29	-22.7283	2.98685e-22	2.12237e-45	4.50133e-41	-0.788124	8.8578e-06	0.187475	0.588541	0.595233	Ch1
PPP1R9A	6.66011	2.05811e-09	1.39232e-09	2.95297e-05	0.206529	0.240401	1	0.59231	0.594844	Ch7
2018-09-11	-10.1497	2.08754e-17	1.16959e-17	2.48058e-13	-2.46752	4.05897e-05	0.859081	0.529412	0.593578	Ch4
JAZF1	9.94463	3.10247e-14	2.94525e-17	6.24659e-13	8.24379	0.99909	1	0.589101	0.593114	Ch7
RCN1P2	-8.55957	5.1811e-12	1.48773e-12	3.15533e-08	-0.685892	0.087846	1	0.553286	0.592503	Ch13
TBPL1	-8.96463	5.82468e-12	5.69487e-15	1.20783e-10	-0.586514	0.000370416	1	0.586063	0.591596	Ch6
LPAR6	-7.05647	2.06266e-12	3.93485e-10	8.34542e-06	0.196323	0.640035	1	0.540706	0.588283	Ch13
SPECC1	17.4591	8.60404e-21	2.02011e-34	4.28445e-30	1.03209	6.85087e-06	0.144999	0.636484	0.587955	Ch17
PDIA4	5.78721	1.95696e-09	7.18219e-08	0.00152327	0.619282	0.0397789	1	0.535404	0.586544	Ch7
CYCS	10.2363	1.28735e-15	1.07782e-17	2.28595e-13	112.575	0.996086	1	0.603921	0.585469	Ch7
ST6GAL1	12.375	2.14308e-16	2.79278e-21	5.9232e-17	0.837468	0.000257357	1	0.600798	0.585006	Ch3
KCTD12	-8.67958	3.79446e-13	1.68229e-14	3.56796e-10	-0.156318	0.54759	1	0.558171	0.584879	Ch13
PPIA	10.9878	1.11726e-16	2.77142e-20	5.8779e-16	337.484	0.992862	1	0.547547	0.583146	Ch7
CDO1	-11.8381	8.53831e-16	8.96755e-18	1.90193e-13	-0.638975	0.000803174	1	0.596235	0.576083	Ch5
ATP23	16.3386	1.99229e-20	6.59561e-32	1.39886e-27	0.726998	7.54991e-06	0.159794	0.604146	0.574034	Ch12
TSPAN31	12.2233	1.65023e-20	1.41661e-19	3.00449e-15	3.04935	0.00557187	1	0.517723	0.573975	Ch12
PDLIM7	-14.5164	1.79228e-20	1.62045e-27	3.43682e-23	-1.32293	2.26775e-05	0.479968	0.534869	0.570626	Ch5
MATN2	47.4706	7.42121e-24	9.33976e-83	1.98087e-78	21.9163	0.998209	1	0.654569	0.57013	Ch8
ZKSCAN1	6.35962	7.35618e-10	9.06946e-09	0.000192354	0.427229	0.100132	1	0.522022	0.569371	Ch7
BICC1	-10.9344	7.78919e-18	1.45434e-16	3.08452e-12	-0.835533	2.35958e-05	0.499406	0.47009	0.56743	Ch10
SKP1	-11.5306	3.57475e-17	2.15634e-21	4.57339e-17	-3.87336	3.75363e-05	0.794456	0.550933	0.566868	Ch5
LAPTM4B	9.21576	3.75107e-16	4.03067e-14	8.54865e-10	0.631705	0.000481195	1	0.504015	0.566329	Ch8
RP9	6.47249	5.53877e-10	5.09225e-09	0.000108002	-0.643969	0.289214	1	0.570994	0.566095	Ch7
CDK5	7.10931	1.08259e-11	5.4577e-10	1.15752e-05	0.790519	0.0371839	1	0.559292	0.565993	Ch7
SNX8	7.0934	4.65792e-10	7.6832e-11	1.62953e-06	-0.0840377	0.789779	1	0.576965	0.565324	Ch7
S100A13	-22.2224	7.39773e-23	3.67575e-45	7.79589e-41	-2.4825	0.00269525	1	0.541905	0.564915	Ch1
SEMA3B	16.2566	3.98782e-19	9.67407e-29	2.05177e-24	1.27	7.61744e-05	1	0.569966	0.563842	Ch3
DPYSL3	-15.2317	1.28387e-20	2.64695e-30	5.61392e-26	-0.943396	3.03852e-05	0.643102	0.535079	0.563125	Ch5
SNTB1	12.8018	1.84473e-16	1.36169e-21	2.88802e-17	0.973514	8.05878e-05	1	0.554194	0.562966	Ch8
NRP1	-28.0832	2.441e-23	1.67023e-57	3.54238e-53	-1.47381	0.00211898	1	0.517921	0.561448	Ch10
IGFBP7	-8.092	1.56429e-14	1.3355e-12	2.83246e-08	-0.394649	0.00432577	1	0.503196	0.560835	Ch4
PSMG3	6.29523	2.14621e-11	7.73777e-09	0.00016411	-0.393756	0.297567	1	0.546891	0.560761	Ch7
ERBB3	27.0788	8.04976e-23	1.99443e-47	4.22998e-43	2.13687	0.0287083	1	0.61312	0.558467	Ch12
LOX	-7.70787	1.67202e-10	1.97637e-11	4.19167e-07	-0.343782	0.0101952	1	0.565692	0.558382	Ch5
KDR	-8.85912	1.06601e-12	2.15729e-12	4.5754e-08	-1.07853	0.0569466	1	0.495104	0.556983	Ch4
SPRY2	-8.12318	2.87331e-12	2.86918e-13	6.08524e-09	-0.532579	0.0620046	1	0.510658	0.556731	Ch13
MLXIP	10.142	1.87394e-14	1.66498e-17	3.53125e-13	0.490687	9.20241e-05	1	0.554345	0.556612	Ch12
PSPH	8.20252	6.22002e-11	1.50092e-12	3.1833e-08	0.743239	0.0522	1	0.590754	0.555894	Ch7
TRIM24	8.36533	9.98154e-12	1.20848e-13	2.56306e-09	0.248623	0.0646839	1	0.576409	0.555296	Ch7
SVIL	-18.2977	2.26509e-21	1.08642e-37	2.30418e-33	-1.42839	6.37641e-06	0.134957	0.520186	0.554931	Ch10
OS9	11.4972	5.54416e-18	2.12678e-20	4.51069e-16	1.43564	2.92217e-05	0.618478	0.498202	0.554273	Ch12
CHRDL1	28.7518	1.32325e-23	6.70883e-42	1.42288e-37	6.96334	0.997529	1	0.534935	0.552269	Ch23
GAS6	-6.93632	4.64755e-10	1.96055e-09	4.15813e-05	-1.25937	0.00202646	1	0.486527	0.552112	Ch13
C12orf76	10.0175	1.69299e-14	1.32258e-17	2.80506e-13	0.406355	9.21405e-05	1	0.57973	0.550597	Ch12
TPT1	-7.83	2.25946e-13	2.69428e-12	5.7143e-08	-3.82963	0.0177824	1	0.600463	0.549661	Ch13
HIPK2	7.23137	2.53603e-10	1.80437e-10	3.82688e-06	0.608502	0.0473185	1	0.579625	0.549421	Ch7
KDELR2	5.53613	2.72187e-09	1.64409e-07	0.00348695	-0.017179	0.983693	1	0.537883	0.549079	Ch7
RPA3	7.84329	1.27977e-12	1.52154e-11	3.22704e-07	0.952817	0.0251264	1	0.56057	0.548853	Ch7
CALU	5.06415	2.70041e-10	1.85732e-06	0.0393919	1.39488	0.00957683	1	0.483746	0.547825	Ch7
TMEM60	6.06139	1.02469e-10	4.08112e-08	0.000865565	1.17361	0.0871729	1	0.505329	0.545467	Ch7
GLCCI1	5.08573	1.64224e-06	1.24149e-06	0.0263308	-0.159005	0.466921	1	0.54192	0.545403	Ch7
BRI3BP	7.6519	1.11833e-09	3.6969e-12	7.84076e-08	0.310407	0.00576099	1	0.571531	0.544934	Ch12
ST8SIA1	11.9664	2.31702e-16	7.44389e-22	1.57877e-17	0.659698	5.92458e-06	0.125394	0.560768	0.544758	Ch12
NBPF14	-10.1659	1.65006e-14	4.25715e-18	9.02899e-14	-0.97779	0.000356623	1	0.517483	0.544438	Ch1
ANXA5	-9.34496	3.86277e-14	1.25576e-15	2.66334e-11	-1.94272	0.000279204	1	0.519208	0.544303	Ch4
EFNA5	-10.299	1.43806e-14	2.83292e-16	6.00835e-12	-0.914857	0.000327024	1	0.553984	0.543726	Ch5
JAK1	-7.22002	2.08436e-11	3.69405e-11	7.8347e-07	-0.302243	0.00775428	1	0.424339	0.54281	Ch1
APOBEC3C	7.33394	1.24641e-11	1.38292e-10	2.93304e-06	0.577987	0.0036409	1	0.542084	0.542748	Ch22
ZIC5	-8.86706	4.96015e-12	2.19891e-12	4.66366e-08	-11.0657	0.997245	1	0.584239	0.54274	Ch13
ITGB8	6.94515	7.61149e-11	4.84729e-10	1.02806e-05	0.924299	0.34319	1	0.551041	0.541744	Ch7
ARRDC4	12.2298	6.30639e-16	2.05191e-21	4.3519e-17	0.911776	0.000712482	1	0.495146	0.539177	Ch15
EPHB2	-10.3691	9.36315e-14	7.96271e-15	1.68881e-10	-8.76359	0.99529	1	0.50415	0.538431	Ch1
GSTK1	6.31121	1.26785e-11	1.03582e-08	0.000219686	1.19053	0.00122695	1	0.518768	0.537851	Ch7
ITPR2	10.9938	1.38672e-16	2.31761e-20	4.91542e-16	0.520217	5.5953e-06	0.118425	0.520526	0.537413	Ch12
PREX2	9.0609	1.9058e-13	4.24198e-14	8.99682e-10	0.83086	0.0081302	1	0.522326	0.536421	Ch8
PLP1	32.4946	2.4423e-23	6.04238e-59	1.28153e-54	278.97	0.986203	1	0.560802	0.5363	Ch23
GGCT	6.01281	6.06953e-09	3.77473e-08	0.000800583	-0.182466	0.811344	1	0.549113	0.535795	Ch7
MYC	8.95689	1.43661e-12	2.7522e-15	5.83713e-11	0.329091	0.00152413	1	0.53012	0.535457	Ch8
GNB4	8.01098	1.11273e-15	7.03686e-12	1.49245e-07	2.52832	6.37553e-05	1	0.537873	0.535423	Ch3
METTL21B	17.1579	2.34211e-20	8.64858e-34	1.83428e-29	1.46471	0.00154617	1	0.546172	0.535117	Ch12
CDH19	43.3441	5.43468e-24	2.40991e-54	5.11117e-50	13.3721	0.998698	1	0.528964	0.535042	Ch18
TWISTNB	5.93273	8.62497e-10	4.29206e-08	0.000910304	0.12751	0.873493	1	0.497979	0.534086	Ch7
CCDC14	5.8154	6.05459e-08	5.57027e-08	0.0011814	0.111134	0.220627	1	0.573081	0.53363	Ch3
MDH2	7.89947	1.2529e-12	2.90733e-12	6.16616e-08	1.96718	0.0475404	1	0.524241	0.533051	Ch7
LSAMP	7.95319	4.79574e-13	9.32655e-12	1.97807e-07	0.844767	0.000168128	1	0.465702	0.529938	Ch3
SCOC	-6.94392	1.96873e-12	3.41335e-10	7.23937e-06	-1.10146	0.000889685	1	0.399236	0.529502	Ch4
POMP	-7.67139	1.46017e-13	6.18726e-12	1.31225e-07	-4.68679	0.08107	1	0.629868	0.529156	Ch13
HIP1	5.78116	3.48673e-08	8.06265e-08	0.00171001	0.613697	0.0898429	1	0.499923	0.526711	Ch7
PALLD	-9.90476	4.63625e-17	3.11024e-17	6.5965e-13	-1.43453	6.71308e-06	0.142082	0.451654	0.526464	Ch4
RCAN1	15.6944	8.52606e-23	1.51116e-25	3.20502e-21	2.40366	0.000318422	1	0.580326	0.52526	Ch21
NAV3	8.52343	8.75415e-13	3.66545e-14	7.77406e-10	0.30252	0.00117106	1	0.555206	0.524552	Ch12
MAP3K13	6.62021	3.72981e-12	4.21807e-09	8.9461e-05	1.63756	0.000355986	1	0.473091	0.523957	Ch3
KIF21A	10.2419	4.56681e-14	4.8449e-17	1.02755e-12	0.511526	3.78151e-05	0.800357	0.550854	0.522884	Ch12
SH3BGR	8.04921	9.94311e-13	5.17444e-13	1.09745e-08	0.417122	5.03305e-05	1	0.448614	0.521617	Ch21
NDUFB2	9.81773	4.70898e-15	4.55175e-17	9.65381e-13	4.34789	0.000392873	1	0.465312	0.521074	Ch7
L1CAM	29.6586	2.79052e-23	3.43222e-59	7.27939e-55	1.21743	2.86828e-06	0.0607072	0.514077	0.519933	Ch23
HP1BP3	-5.01872	2.86933e-07	1.65798e-06	0.035164	-0.255574	0.449708	1	0.569982	0.519923	Ch1
KLF5	-7.20888	7.65414e-09	6.47138e-11	1.37252e-06	-0.393857	0.26205	1	0.522756	0.519677	Ch13
NOV	11.8354	2.12167e-16	4.17702e-20	8.85904e-16	0.678817	5.41931e-05	1	0.495653	0.519088	Ch8
PDLIM5	-6.71101	7.19525e-12	5.30395e-10	1.12491e-05	-0.3596	0.0110284	1	0.441119	0.518743	Ch4
AGMO	10.4775	3.14107e-14	3.89864e-17	8.26862e-13	18.4982	0.998628	1	0.534165	0.5147	Ch7
MYLK	10.3645	1.4377e-14	1.88336e-18	3.99443e-14	0.420065	2.69071e-05	0.569488	0.547049	0.514465	Ch3
RASGRF2	-10.6886	3.61959e-13	3.00971e-16	6.3833e-12	-0.640833	0.000420873	1	0.590163	0.513886	Ch5
TMSB4XP1	-11.0959	5.2003e-16	2.38601e-17	5.0605e-13	-2.7797	7.23775e-05	1	0.438382	0.513811	Ch1
PLAT	9.89525	7.8704e-15	9.25583e-16	1.96307e-11	0.9697	9.95066e-05	1	0.463479	0.513508	Ch8
TMEM168	6.07361	6.00646e-08	1.41894e-08	0.000300943	0.335022	0.0259408	1	0.525	0.512347	Ch7
EIF2AK1	5.68966	7.39939e-08	2.00605e-07	0.00425464	-0.884333	0.999988	1	0.526642	0.51148	Ch7
MOXD1	-12.223	3.70999e-19	1.09315e-17	2.31847e-13	-20.8256	0.993347	1	0.449236	0.509469	Ch6
ST6GALNAC5	-14.6278	6.80234e-19	9.028e-22	1.91475e-17	-1.87022	0.00118989	1	0.486227	0.508207	Ch1
PPFIBP1	9.64916	3.31635e-18	2.06033e-14	4.36976e-10	2.10281	3.52829e-05	0.746763	0.491905	0.507879	Ch12
PARP4	-5.78342	2.89011e-07	6.64222e-08	0.00140875	0.364046	0.269971	1	0.4869	0.507282	Ch13
OLIG1	33.255	1.32325e-23	3.03995e-46	6.44743e-42	8.14888	0.996025	1	0.534855	0.506214	Ch21
TM4SF1	19.0965	7.96922e-22	1.22014e-31	2.58779e-27	1.87604	0.00513949	1	0.617404	0.505968	Ch3
S100B	69.5823	6.25005e-24	5.70906e-105	1.21083e-100	9.62685	0.998908	1	0.542086	0.505957	Ch21
CFI	-10.5829	2.28162e-14	1.4009e-15	2.97116e-11	-0.586611	0.000744574	1	0.581929	0.505509	Ch4
ITIH6	10.6319	3.18602e-15	1.48515e-16	3.14985e-12	24.7375	0.992496	1	0.475729	0.505235	Ch23
SYNJ2	-10.3352	8.03339e-15	2.43371e-18	5.16166e-14	-0.489933	2.52037e-06	0.0533436	0.486509	0.504989	Ch6
PURB	7.0742	4.38052e-10	9.78545e-11	2.0754e-06	0.347694	0.232533	1	0.518665	0.503566	Ch7
ALKBH2	7.20325	6.19309e-10	4.04764e-11	8.58464e-07	0.255437	0.00991724	1	0.532466	0.503211	Ch12
RAB32	-9.88927	3.16541e-17	3.27872e-17	6.95385e-13	-0.976987	1.78242e-05	0.377248	0.345836	0.503188	Ch6
AGK	7.09754	2.7475e-11	2.43985e-10	5.17468e-06	0.393193	0.00589209	1	0.50051	0.502332	Ch7
TP53I11	-7.97569	1.38432e-11	7.95453e-13	1.68708e-08	-0.431103	3.53324e-06	0.074781	0.457914	0.502179	Ch11
MITF	18.4061	1.63147e-19	6.46592e-32	1.37136e-27	0.876513	4.44208e-05	0.940167	0.547561	0.502032	Ch3
PLOD3	5.7672	1.1353e-07	9.04836e-08	0.00191907	0.353267	0.0438752	1	0.538521	0.50179	Ch7
MRPL40	5.57211	9.28702e-12	2.97617e-07	0.00631215	2.65498	0.000145358	1	0.391287	0.501763	Ch22
TTLL7	-6.79527	4.01367e-08	5.03068e-10	1.06696e-05	-0.357296	0.00105228	1	0.477624	0.501681	Ch1
LPAR4	13.4746	3.04899e-17	1.324e-21	2.80808e-17	19.5312	0.994697	1	0.464502	0.50055	Ch23
DNAJC3	-5.19121	3.08012e-07	7.82309e-07	0.016592	-0.00929659	0.967806	1	0.499054	0.500462	Ch13
HAS2	8.43118	5.69821e-12	1.23302e-13	2.61512e-09	0.487047	3.79841e-05	0.803934	0.490102	0.499982	Ch8
SPP1	-6.05068	3.66361e-08	1.78776e-08	0.000379166	-0.183791	0.0339587	1	0.516181	0.49919	Ch4
CHCHD10	25.3887	1.21596e-22	1.47936e-52	3.13758e-48	2.22837	0.000436121	1	0.56531	0.497733	Ch22
SLC2A12	-18.5293	1.43419e-19	2.94015e-26	6.23576e-22	-1.34454	0.00407591	1	0.510999	0.497223	Ch6
NDUFA6	7.60459	4.7202e-11	1.37455e-11	2.91528e-07	1.37261	0.0011367	1	0.500503	0.49624	Ch22
CTDSP2	9.92235	3.85215e-17	2.90843e-16	6.16849e-12	1.32568	9.07802e-05	1	0.433007	0.496183	Ch12
MPP6	6.20197	2.16161e-08	2.25483e-08	0.000478227	1.08896	0.298072	1	0.523015	0.49604	Ch7
EPDR1	7.13789	8.42705e-10	4.17373e-10	8.85206e-06	6.32406	0.389217	1	0.582571	0.493948	Ch7
RFX3	-6.22677	4.35122e-08	8.74224e-09	0.000185414	-0.236062	0.0229515	1	0.470857	0.492903	Ch9
SOX2-OT	10.7642	3.37724e-16	3.70611e-18	7.86029e-14	0.674241	5.91466e-06	0.125184	0.524157	0.492615	Ch3
WASF3	-7.4611	6.13101e-07	2.48912e-10	5.27917e-06	-0.635868	0.045896	1	0.523196	0.491581	Ch13
AACS	7.78016	4.00583e-10	2.0197e-12	4.28357e-08	0.362009	0.00551399	1	0.499463	0.491569	Ch12
COMMD6	-5.76917	1.7043e-09	6.29381e-08	0.00133485	-1.43782	0.237315	1	0.583274	0.49118	Ch13
GJA1	-18.9505	4.42777e-23	1.59045e-26	3.37318e-22	-18.0363	0.993962	1	0.438536	0.491031	Ch6
N4BP2L2	-7.02291	5.60914e-12	2.90037e-10	6.1514e-06	-1.52105	0.427416	1	0.48387	0.49099	Ch13
RPL10P9	-31.0394	3.26621e-23	2.11739e-62	4.49076e-58	-28.6127	0.99899	1	0.515092	0.490905	Ch5
ASS1	-9.5452	1.06771e-12	9.63719e-14	2.04395e-09	-0.876415	0.000755655	1	0.48581	0.490737	Ch9
SDF2L1	5.07485	6.29763e-07	1.50865e-06	0.031997	0.0968939	0.316398	1	0.528665	0.489923	Ch22
KRBOX1	18.2876	3.69479e-20	3.61343e-29	7.66371e-25	15.1429	0.995328	1	0.504233	0.488962	Ch3
CXADR	5.74863	3.88517e-08	6.60309e-08	0.00140045	0.228291	0.0419418	1	0.491962	0.48839	Ch21
ESRP1	10.5595	6.6524e-14	2.01941e-16	4.28297e-12	14.9018	0.993742	1	0.508289	0.488128	Ch8
ACPP	8.23044	2.96848e-11	4.74761e-12	1.00692e-07	26.7892	0.993609	1	0.547219	0.486779	Ch3
MPHOSPH9	6.10463	3.2194e-08	1.413e-08	0.000299682	0.193632	0.0502496	1	0.510359	0.485046	Ch12
NUPL2	7.51993	7.73768e-13	2.92552e-11	6.20475e-07	46.7518	0.99643	1	0.508652	0.484335	Ch7
FHL1	6.79997	1.5215e-08	6.63493e-10	1.4072e-05	0.261528	0.0010737	1	0.463485	0.483058	Ch23
BICD1	5.68563	1.36476e-07	1.03088e-07	0.00218638	0.211112	0.036029	1	0.468204	0.483002	Ch12
RMI2	6.62365	5.48884e-09	1.57693e-09	3.34451e-05	0.485402	0.00166677	1	0.483663	0.482581	Ch16
IMPDH1	8.86143	7.75911e-12	4.92928e-15	1.04545e-10	0.404235	0.0119669	1	0.556118	0.482274	Ch7
TPST1	6.11609	1.32892e-08	1.82823e-08	0.00038775	0.507627	0.0807874	1	0.522153	0.482206	Ch7
SFTA1P	-10.6817	2.38537e-14	1.10376e-15	2.34096e-11	-0.80806	9.98192e-05	1	0.506649	0.481717	Ch10
RAC1	8.20654	1.90666e-12	2.24715e-13	4.76597e-09	54.8697	0.998573	1	0.498121	0.481107	Ch7
MIOS	5.21388	2.72222e-07	6.97664e-07	0.0147968	0.0216751	0.932919	1	0.481127	0.479514	Ch7
H2AFY	-5.74409	4.54562e-09	6.11227e-08	0.00129635	-0.243526	0.10844	1	0.390328	0.478472	Ch5
WDR41	-5.66266	1.07078e-08	1.02276e-07	0.00216917	-0.544308	0.0176716	1	0.391154	0.476056	Ch5
COL5A1	-6.87394	6.08034e-10	2.24854e-10	4.76894e-06	-0.448066	0.000213394	1	0.500154	0.474906	Ch9
SSBP1	6.13665	2.99669e-11	1.26966e-08	0.000269281	2.77646	0.000337569	1	0.442914	0.474651	Ch7
TSPAN13	7.83498	4.79958e-10	1.43007e-12	3.03303e-08	0.419419	0.0449872	1	0.537967	0.473102	Ch7
FAT4	-10.46	6.34809e-16	5.71021e-15	1.21108e-10	-12.8505	0.9941	1	0.482609	0.472478	Ch4
DOCK9	-5.97647	1.15611e-06	4.56297e-08	0.000967761	-0.317612	0.108678	1	0.464372	0.472233	Ch13
OLIG2	15.5273	1.52355e-18	5.51383e-25	1.16943e-20	21.3183	0.9945	1	0.475367	0.47205	Ch21
MFAP2	-21.9421	7.8375e-23	1.03559e-45	2.19639e-41	-1.10085	3.57059e-05	0.755715	0.479508	0.471875	Ch1
BZW2	6.38548	1.78923e-10	7.81666e-09	0.000165783	1.19844	0.0226954	1	0.478164	0.471647	Ch7
CAST	-6.12307	5.22064e-09	1.0158e-08	0.00021544	-1.29349	0.00486638	1	0.437986	0.471589	Ch5
TNFAIP6	35.3364	7.42121e-24	9.75423e-56	2.06877e-51	49.4957	0.997252	1	0.467793	0.471142	Ch2
CBX3	5.81222	4.32246e-09	8.76621e-08	0.00185923	62.4369	0.996809	1	0.463428	0.469882	Ch7
BMPR1B	-7.8008	5.22196e-11	1.19908e-10	2.54312e-06	-1.50389	0.183202	1	0.487334	0.469502	Ch4
PCDH10	-8.3899	4.96015e-12	1.36472e-11	2.89443e-07	-14.4776	0.99425	1	0.472545	0.469388	Ch4
MAN1A1	-11.886	9.69465e-17	1.75981e-17	3.73239e-13	-1.09788	0.000605837	1	0.420655	0.467842	Ch6
NOTCH2	-8.39583	1.55591e-13	7.08951e-14	1.50361e-09	-0.482859	0.00231251	1	0.432427	0.467552	Ch1
ADGRV1	-7.41539	1.50754e-10	3.24061e-10	6.873e-06	-0.513377	0.00267757	1	0.41857	0.466889	Ch5
ZNF664	6.22024	2.2198e-08	9.16078e-09	0.000194291	0.231013	0.0926006	1	0.47717	0.466569	Ch12
SMIM14	-5.46872	9.0808e-08	2.2269e-07	0.00472303	-0.180588	0.138324	1	0.436243	0.466349	Ch4
AGAP2-AS1	12.2426	1.31326e-15	1.24969e-20	2.65047e-16	2.49346	0.000182156	1	0.462579	0.466233	Ch12
ACAN	18.1768	1.97685e-21	7.02038e-30	1.48895e-25	1.7289	0.00202141	1	0.475283	0.465536	Ch15
ATP6V0E2	5.60477	1.11527e-07	2.23892e-07	0.00474852	0.672337	0.0337788	1	0.459614	0.464932	Ch7
SUGT1	-5.85024	1.13849e-08	3.75743e-08	0.000796912	-0.416331	0.280634	1	0.48444	0.464221	Ch13
MRPS33	6.40469	4.53508e-10	5.6182e-09	0.000119156	0.973239	0.0021708	1	0.410199	0.464193	Ch7
CRABP2	-7.49206	6.14919e-09	3.85668e-10	8.17963e-06	-0.967115	0.00531513	1	0.470096	0.463367	Ch1
PCDH17	-8.20196	2.67823e-09	2.81157e-11	5.96305e-07	-19.3799	0.99806	1	0.500692	0.462483	Ch13
SEMA6A	-9.04757	1.67557e-12	2.11944e-15	4.49513e-11	-0.733489	0.000585552	1	0.464329	0.462185	Ch5
SLC7A11	-6.05368	2.92522e-07	2.12573e-08	0.000450846	-0.256652	0.000652402	1	0.480883	0.461505	Ch4
SDHAF3	7.32509	1.1731e-12	6.31863e-11	1.34012e-06	0.367792	0.0647654	1	0.452257	0.460831	Ch7
FAM49B	5.77669	2.84635e-07	8.76875e-08	0.00185976	0.341104	0.00689609	1	0.518729	0.460321	Ch8
KHDRBS3	12.0364	1.06568e-17	5.23799e-20	1.11092e-15	0.853694	4.15435e-06	0.0879268	0.544238	0.459482	Ch8
ROBO1	8.02053	1.52267e-13	2.65374e-12	5.62831e-08	0.824516	2.44699e-05	0.517904	0.454727	0.458351	Ch3
LAMTOR4	6.20116	1.2884e-08	8.35938e-09	0.000177294	1.20191	0.0315353	1	0.44574	0.45817	Ch7
PTPN12	6.56893	1.40087e-09	4.89323e-09	0.00010378	0.617935	0.036495	1	0.505731	0.457658	Ch7
FAM155A	-6.85495	2.52077e-08	5.1343e-09	0.000108893	-15.8495	0.996527	1	0.475681	0.457561	Ch13
TOMM7	7.31355	1.79631e-10	4.01531e-11	8.51607e-07	3.7335	0.207972	1	0.455477	0.457235	Ch7
AHI1	-7.50408	8.74256e-13	8.16065e-12	1.73079e-07	-0.812735	0.000134037	1	0.39485	0.457009	Ch6
PLXDC2	-8.61754	2.32342e-12	2.50331e-14	5.30926e-10	-0.409152	4.39427e-06	0.0930048	0.446517	0.456791	Ch10
PPIAP22	9.99903	3.17695e-15	8.59624e-18	1.82318e-13	2.97688	7.98083e-05	1	0.407271	0.456544	Ch21
UCHL3	-6.36668	1.32579e-08	4.20542e-09	8.91928e-05	-3.19706	0.169527	1	0.470955	0.45643	Ch13
RANBP1	5.39859	2.2257e-08	3.16407e-07	0.00671068	0.497063	0.0386952	1	0.436982	0.456388	Ch22
NBPF19	-8.35515	6.68618e-11	2.61446e-13	5.545e-09	-0.575528	8.97057e-05	1	0.442959	0.456273	Ch1
UBXN8	7.2861	2.75622e-09	3.37461e-11	7.1572e-07	0.258716	0.0156201	1	0.494625	0.455863	Ch8
YAE1D1	6.49884	8.23408e-10	5.25303e-09	0.000111412	93.2073	0.988386	1	0.452759	0.455577	Ch7
AGAP2	8.42375	1.70323e-12	7.3666e-13	1.56238e-08	0.757276	0.00771602	1	0.427089	0.455343	Ch12
B4GALT6	12.8809	3.46916e-18	1.11211e-20	2.35867e-16	2.16732	0.0122932	1	0.398266	0.454716	Ch18
SYT11	-8.1755	1.52972e-12	4.21005e-13	8.92909e-09	-0.647704	0.00240836	1	0.395199	0.453144	Ch1
TM9SF2	-5.70953	1.80903e-08	1.07631e-07	0.00228274	-0.253011	0.375751	1	0.485769	0.452487	Ch13
OASL	9.48073	8.83136e-13	2.06726e-14	4.38445e-10	25.0856	0.993942	1	0.417404	0.45242	Ch12
CUX1	5.73843	7.12712e-08	1.62728e-07	0.0034513	0.640488	0.100908	1	0.481526	0.452012	Ch7
RRP7A	6.46339	1.13291e-08	2.2054e-09	4.67744e-05	0.342801	0.00194943	1	0.409977	0.451996	Ch22
TPK1	8.30049	1.02584e-10	3.49876e-12	7.42052e-08	24.3818	0.994883	1	0.509369	0.451586	Ch7
USP22	5.86786	1.90859e-07	6.68302e-08	0.0014174	0.565408	0.00883077	1	0.498009	0.451531	Ch17
SYNC	-6.58416	7.03891e-08	1.10423e-08	0.000234195	-1.10895	0.00190961	1	0.414647	0.449801	Ch1
ADAMTS6	-6.57971	2.23522e-08	1.03192e-08	0.000218859	-0.980315	0.00824255	1	0.436952	0.447956	Ch5
AKAP7	-7.84455	1.22314e-10	7.82762e-12	1.66016e-07	-0.419162	6.58855e-06	0.139447	0.397425	0.447052	Ch6
DGKI	6.61255	2.49312e-08	9.08866e-10	1.92761e-05	0.195855	0.138609	1	0.480041	0.446954	Ch7
POLD2	5.98339	5.00192e-08	6.87909e-08	0.00145899	0.872082	0.113474	1	0.496478	0.446589	Ch7
SLCO4A1	11.4831	4.05359e-13	3.43021e-19	7.27512e-15	0.686026	1.52871e-05	0.323552	0.421308	0.446412	Ch20
AUTS2	5.30151	1.55988e-07	8.18869e-07	0.0173674	1.42109	0.0524602	1	0.41051	0.445899	Ch7
C12orf75	7.25936	1.40265e-08	1.48084e-10	3.14072e-06	0.330622	0.000836719	1	0.488622	0.44584	Ch12
CPQ	6.97705	8.8896e-12	1.48143e-10	3.14197e-06	0.715432	2.39075e-05	0.506001	0.384036	0.445748	Ch8
IGSF11	10.5901	1.43756e-15	1.35245e-16	2.86841e-12	2.56315	0.00723706	1	0.464241	0.444083	Ch3
CLSTN2	5.79402	8.23548e-08	4.79669e-08	0.00101733	0.20375	0.033562	1	0.462491	0.444058	Ch3
ZDHHC4	6.04341	4.74948e-07	3.23193e-08	0.000685459	52.0557	0.998737	1	0.522935	0.443697	Ch7
POLR3K	5.32866	3.09129e-09	5.34932e-07	0.0113454	0.313897	0.00211206	1	0.45086	0.443449	Ch16
GLI3	5.09639	6.20579e-07	1.6394e-06	0.0347701	0.0933523	0.845633	1	0.49647	0.443296	Ch7
SACS	-5.962	1.02161e-08	2.19072e-08	0.000464629	-0.225885	0.430191	1	0.439379	0.442559	Ch13
ATP5G2	8.05575	4.96105e-12	5.09206e-13	1.07997e-08	2.15622	0.0001083	1	0.390155	0.442379	Ch12
SEMA3E	9.32752	1.78084e-13	1.6881e-15	3.5803e-11	0.790348	0.0071619	1	0.468071	0.441793	Ch7
FAM86DP	7.79295	1.22675e-09	1.87135e-12	3.96894e-08	0.385099	0.000244634	1	0.494198	0.44163	Ch3
PDE4D	-5.97914	5.68679e-08	3.67706e-08	0.000779868	-0.360428	0.0125446	1	0.448848	0.440391	Ch5
PKP4	7.34395	8.20452e-11	2.44964e-11	5.19544e-07	0.325175	1.9322e-05	0.40895	0.447652	0.440036	Ch2
MGLL	6.86285	1.45614e-09	3.17425e-10	6.73227e-06	0.344831	0.00176256	1	0.422814	0.439431	Ch3
C1orf54	-10.5157	1.13398e-14	1.27977e-18	2.71427e-14	-0.564086	3.36571e-05	0.712353	0.40699	0.439318	Ch1
RNF115	-6.0878	3.55464e-10	1.1674e-08	0.000247594	-0.291283	0.0157075	1	0.376033	0.439167	Ch1
ELOVL6	-6.03228	1.32754e-08	1.54284e-08	0.000327221	-0.250601	0.0262188	1	0.435469	0.438879	Ch4
ZNF480	6.10005	1.25742e-07	1.55673e-08	0.000330167	0.285889	0.000133899	1	0.405403	0.43782	Ch19
ESD	-5.61225	9.90105e-09	1.22999e-07	0.00260869	-0.838246	0.104217	1	0.52251	0.43763	Ch13
TRIM16L	9.79453	6.27132e-14	2.3422e-17	4.96758e-13	0.604247	2.80793e-06	0.0594299	0.43178	0.437431	Ch17
SYNE1	-6.89262	1.55548e-09	2.08269e-10	4.41718e-06	-0.453473	0.0010467	1	0.381988	0.437424	Ch6
CNP	8.49691	1.05356e-14	1.06711e-12	2.26323e-08	1.11478	5.60058e-06	0.118536	0.386956	0.436545	Ch17
GNAI1	6.67909	2.72162e-08	1.82081e-09	3.86176e-05	0.29422	0.150741	1	0.499033	0.434876	Ch7
KIAA0930	7.80435	9.42336e-11	1.64385e-12	3.48645e-08	0.574462	0.000452124	1	0.420511	0.434593	Ch22
SPPL3	5.06111	2.00277e-06	1.88244e-06	0.0399247	0.340346	0.00525537	1	0.463939	0.432793	Ch12
ARHGAP6	6.17984	3.98715e-08	1.02354e-08	0.000217082	0.410155	4.28873e-05	0.90771	0.462003	0.432012	Ch23
SMARCB1	5.07586	5.53743e-07	2.10958e-06	0.0447421	0.659401	0.000617355	1	0.449423	0.431371	Ch22
PCCB	5.81739	2.21076e-07	1.02332e-07	0.00217035	0.431885	0.00279903	1	0.4713	0.431161	Ch3
GATM	11.4169	5.16491e-15	1.3324e-19	2.82588e-15	19.3637	0.993711	1	0.426037	0.430014	Ch15
NBPF26	-7.97231	4.57495e-11	6.54266e-13	1.38763e-08	-1.03643	0.000465207	1	0.404541	0.428029	Ch1
NCL	7.01469	1.02665e-10	1.21527e-10	2.57746e-06	1.18993	0.000109079	1	0.452361	0.427401	Ch2
ARHGAP24	-7.37259	2.95961e-09	3.78519e-11	8.02802e-07	-0.468287	0.000420683	1	0.44454	0.427104	Ch4
C7orf73	7.20699	3.70994e-10	9.66754e-11	2.05039e-06	3.62542	0.000874718	1	0.406023	0.426717	Ch7
XYLT1	11.0039	5.02306e-16	2.51348e-17	5.33083e-13	2.38753	0.000295774	1	0.400987	0.426294	Ch16
ARHGAP31	7.72541	2.44775e-10	2.85373e-12	6.05248e-08	0.382867	0.000234844	1	0.454823	0.425955	Ch3
NCAPD3	5.13762	2.76651e-07	1.03652e-06	0.0219835	0.263096	0.000808037	1	0.463135	0.424923	Ch11
SLC25A5	8.49127	1.24134e-15	3.00682e-13	6.37716e-09	1.8469	3.40815e-06	0.0721335	0.362107	0.424265	Ch23
ITM2C	11.5864	1.07274e-17	3.65617e-19	7.75437e-15	1.61942	8.73761e-06	0.184931	0.419891	0.424007	Ch2
MFGE8	6.0411	1.05288e-08	2.27413e-08	0.000482321	0.414285	0.000239576	1	0.405267	0.423951	Ch15
ACTL6A	5.61368	2.58874e-08	2.93899e-07	0.0062333	0.67137	0.00238229	1	0.446297	0.42381	Ch3
ADGRL2	-8.07262	5.60244e-12	4.62824e-11	9.81604e-07	-15.8584	0.993655	1	0.313395	0.423274	Ch1
PMP22	6.13468	6.56665e-11	2.64188e-08	0.000560317	1.30411	6.1108e-05	1	0.362078	0.423198	Ch17
WBP4	-5.13069	3.08137e-06	1.04132e-06	0.0220853	-0.103116	0.503531	1	0.433889	0.423056	Ch13
CAMK1D	-5.54212	1.72356e-06	7.44249e-07	0.0157848	-16.4433	0.993692	1	0.370466	0.422094	Ch10
NBPF15	-5.53654	7.91519e-08	1.60278e-07	0.00339933	-0.537493	0.00518455	1	0.388975	0.421834	Ch1
NR2F2-AS1	6.04169	5.00802e-09	1.46106e-08	0.000309875	0.328488	0.0183217	1	0.355231	0.421603	Ch15
PRR5L	-5.6144	4.92764e-06	3.99608e-07	0.00847529	-0.623416	0.00171704	1	0.405669	0.421345	Ch11
SHROOM4	7.42608	6.45157e-09	1.53982e-10	3.26581e-06	2.65088	0.100952	1	0.383132	0.421288	Ch23
OGN	-13.4879	1.78481e-17	1.76362e-20	3.74047e-16	-0.805963	6.12162e-06	0.129564	0.424742	0.421145	Ch9
NLGN3	11.4039	9.34522e-16	3.84703e-19	8.15916e-15	0.839429	3.7313e-05	0.789729	0.383275	0.420081	Ch23
SERPINE2	26.0838	1.89323e-23	1.55034e-43	3.28811e-39	2.44388	0.0359967	1	0.414515	0.419808	Ch2
ZNF92	5.11657	1.18094e-06	1.07541e-06	0.0228084	-0.00962486	0.968928	1	0.440962	0.419793	Ch7
URB1-AS1	7.3216	2.69822e-09	2.31303e-11	4.90571e-07	0.37694	9.58677e-05	1	0.391689	0.419723	Ch21
IFITM2	-9.8692	1.88081e-14	1.67375e-16	3.54985e-12	-0.824524	6.22825e-05	1	0.39133	0.419077	Ch11
BACE2	16.0002	9.90464e-20	2.9982e-28	6.35888e-24	1.00613	2.97264e-05	0.629159	0.431569	0.419057	Ch21
HVCN1	7.2062	2.90359e-08	1.39537e-10	2.95945e-06	0.547852	0.0092406	1	0.437083	0.417383	Ch12
RPS19BP1	5.93133	2.20237e-10	5.61397e-08	0.00119067	1.23035	0.000621593	1	0.398285	0.417091	Ch22
CASD1	5.66775	2.27688e-06	1.55515e-07	0.00329831	0.259083	0.186215	1	0.460436	0.416423	Ch7
SPRY1	-8.17956	1.07818e-11	2.09811e-13	4.44987e-09	-0.531312	0.000151212	1	0.416134	0.415531	Ch4
SHROOM3	-6.25696	1.68923e-07	7.08509e-09	0.000150268	-0.282741	0.0179183	1	0.420161	0.414037	Ch4
MRPS11	5.53508	1.66811e-08	2.91761e-07	0.00618796	0.394921	0.00701504	1	0.358148	0.41346	Ch15
ITGA6	9.28708	3.11268e-15	1.96744e-14	4.17275e-10	0.743851	9.87601e-06	0.209026	0.378626	0.413442	Ch2
ASAP1	5.36249	1.54743e-06	6.74802e-07	0.0143119	0.506821	0.00397148	1	0.379421	0.413432	Ch8
TMEM44-AS1	5.28789	3.36513e-07	4.99151e-07	0.0105865	0.23801	0.10692	1	0.426124	0.41284	Ch3
CAMK2D	-5.65162	5.58009e-09	9.91053e-08	0.00210192	-0.822715	0.00359315	1	0.362501	0.412125	Ch4
PEX5L	6.06754	1.94921e-09	3.25876e-08	0.00069115	0.65089	0.0144687	1	0.353965	0.412092	Ch3
BAALC	7.04726	7.12431e-11	6.38622e-10	1.35445e-05	0.883518	0.000376639	1	0.388521	0.411342	Ch8
SDHAP1	4.99404	3.92215e-07	2.25299e-06	0.0477836	0.473779	0.0111749	1	0.379943	0.411282	Ch3
DGKG	6.89897	9.99462e-08	1.4601e-09	3.09672e-05	2.25153	0.0851814	1	0.444751	0.411206	Ch3
GPR155	6.50086	8.15834e-09	1.53786e-09	3.26164e-05	0.322879	3.37519e-05	0.714359	0.428714	0.410877	Ch2
CA12	6.29929	1.05451e-08	6.43811e-09	0.000136546	0.285104	0.000234127	1	0.427062	0.410194	Ch15
TMEM209	5.55662	3.29393e-07	2.09068e-07	0.00443412	0.392879	0.0173868	1	0.433569	0.40988	Ch7
EVA1B	-8.06798	4.70296e-11	2.54095e-12	5.38911e-08	-0.790198	0.000540078	1	0.353334	0.409218	Ch1
ZNF3	6.0489	1.63558e-08	1.40829e-08	0.000298685	0.133939	0.354392	1	0.44118	0.409187	Ch7
SLIT2	-21.2723	4.27659e-22	4.15805e-29	8.81881e-25	-2.78301	0.0623726	1	0.402179	0.408687	Ch4
SNCA	-9.36162	4.45996e-11	3.37479e-13	7.1576e-09	-6.87103	0.996248	1	0.459007	0.408048	Ch4
NDUFS5	-9.56293	2.06992e-14	8.94498e-17	1.89714e-12	-7.48867	0.00178768	1	0.377235	0.407716	Ch1
SPRYD4	5.08984	2.17212e-06	1.22916e-06	0.0260692	0.167211	0.0869019	1	0.419932	0.407215	Ch12
ACKR3	14.1474	8.23415e-20	9.72919e-23	2.06346e-18	27.825	0.991728	1	0.456506	0.407144	Ch2
SH3BGRL3	-10.6935	2.95681e-15	2.01574e-19	4.27519e-15	-3.72832	7.0272e-05	1	0.392243	0.406679	Ch1
BACH1	5.37877	5.54419e-07	4.26909e-07	0.00905431	0.284436	0.00159863	1	0.362775	0.405527	Ch21
RAB31	6.59978	2.88707e-11	6.84254e-09	0.000145123	0.824882	0.000107099	1	0.402465	0.404309	Ch18
POLR2H	5.35813	2.49115e-09	7.26218e-07	0.0154024	0.479819	0.0273601	1	0.389745	0.403191	Ch3
GAL3ST1	13.0014	2.60086e-16	8.5889e-21	1.82162e-16	11.4677	0.993781	1	0.365806	0.402249	Ch22
NUP107	5.14323	8.96744e-07	1.11924e-06	0.0237379	0.229695	0.0256704	1	0.395927	0.40152	Ch12
CHCHD2	6.59781	6.13299e-09	1.03465e-09	2.19439e-05	6.2281	0.0527589	1	0.395085	0.401355	Ch7
CLDN15	5.43183	3.16723e-07	2.99508e-07	0.00635227	0.0939947	0.684317	1	0.41685	0.400813	Ch7
POLR2J	6.04579	4.01047e-08	1.4356e-08	0.000304476	2.55366	0.00255352	1	0.397148	0.400772	Ch7
TNIK	7.35755	1.83847e-09	5.3973e-11	1.14471e-06	0.558533	4.44602e-05	0.941	0.450106	0.400573	Ch3
TEKT4P2	7.4405	1.71886e-09	1.59753e-11	3.38819e-07	0.7189	0.00176265	1	0.374864	0.400553	Ch21
HACL1	5.17818	3.99473e-07	9.11491e-07	0.0193318	0.262466	0.000792785	1	0.368336	0.399278	Ch3
MYD88	5.78192	4.18227e-08	5.10214e-08	0.00108211	0.217112	0.0172051	1	0.375787	0.399076	Ch3
ANKS1B	5.1691	4.82934e-06	1.01716e-06	0.0215729	0.211969	0.0111327	1	0.430987	0.398086	Ch12
POMGNT2	6.08595	1.31422e-08	1.30655e-08	0.000277106	0.301862	0.00120321	1	0.3858	0.397741	Ch3
RAB8B	7.59771	4.24264e-11	2.86248e-11	6.07104e-07	0.52353	2.0648e-05	0.437014	0.393294	0.397088	Ch15
PARD6G	6.61449	1.30858e-08	1.36907e-09	2.90366e-05	0.507515	0.000375	1	0.362035	0.396959	Ch18
MAPK10	-7.55628	2.98926e-09	1.51231e-10	3.20746e-06	-0.775013	0.000530182	1	0.421314	0.396848	Ch4
TCEAL9	5.22905	2.48636e-07	6.5301e-07	0.0138497	0.830891	0.00623816	1	0.381397	0.396728	Ch23
NBN	5.27928	5.41873e-08	9.09483e-07	0.0192892	0.397757	0.0359858	1	0.420492	0.396617	Ch8
ZNF106	5.41823	3.27028e-08	6.04842e-07	0.0128281	0.643634	0.000700032	1	0.391585	0.396494	Ch15
NKX2-2	11.3291	2.40557e-14	7.89525e-18	1.6745e-13	16.0705	0.991079	1	0.345215	0.396408	Ch20
SMUG1	5.31148	8.52569e-06	6.41722e-07	0.0136103	0.26807	0.0120075	1	0.435308	0.396107	Ch12
FKBP7	7.19493	8.77844e-11	1.04385e-10	2.21391e-06	0.505357	5.60026e-06	0.11853	0.372098	0.395959	Ch2
GRIA1	-11.0373	3.39267e-14	3.63262e-16	7.70442e-12	-1.35803	0.000155262	1	0.450088	0.395859	Ch5
MECOM	6.50163	7.94673e-08	8.22575e-09	0.00017446	18.9406	0.991489	1	0.483297	0.394642	Ch3
C20orf27	5.47968	3.07992e-07	2.64384e-07	0.00560731	0.334368	0.000370679	1	0.405224	0.394544	Ch20
SLITRK5	-6.7756	4.90337e-08	6.97457e-09	0.000147924	-8.16475	0.997646	1	0.43468	0.393884	Ch13
CYTL1	-6.60016	2.07876e-10	9.23525e-10	1.95871e-05	-0.615698	0.000260674	1	0.337558	0.392867	Ch4
DDR2	-7.10823	3.36991e-13	7.22223e-11	1.53176e-06	-0.840592	0.000323477	1	0.370518	0.391858	Ch1
TRIM4	5.69412	2.10199e-07	1.09199e-07	0.00231601	0.303986	0.0598834	1	0.410813	0.391699	Ch7
TGFBI	-8.31046	4.42839e-10	5.16105e-12	1.09461e-07	-0.498069	0.000102459	1	0.449423	0.391148	Ch5
MPLKIP	6.013	1.15053e-09	4.06475e-08	0.000862094	35.3037	0.997789	1	0.403407	0.390429	Ch7
DNAJC12	-6.72367	8.47979e-07	3.65369e-09	7.74911e-05	-0.588913	0.000326525	1	0.331981	0.39024	Ch10
SMOC1	10.3266	3.17685e-15	1.14877e-17	2.43644e-13	0.775361	2.83678e-05	0.600404	0.422792	0.390227	Ch14
CTSL	-7.01889	1.00189e-09	1.07973e-10	2.29e-06	-0.278059	0.00117924	1	0.427726	0.390066	Ch9
FNDC3A	-6.69772	1.18552e-09	5.93696e-10	1.25917e-05	-193.815	0.986748	1	0.420882	0.389975	Ch13
ACTA2	-14.7836	3.31701e-18	6.86989e-26	1.45704e-21	-0.846851	4.68176e-06	0.0990894	0.377371	0.389922	Ch10
SEPT7P3	8.96048	3.28415e-11	1.30464e-13	2.76701e-09	2.64098	0.425403	1	0.45078	0.389703	Ch7
FMNL3	6.56685	5.70607e-09	1.14345e-09	2.42515e-05	0.49637	0.0014236	1	0.387857	0.389485	Ch12
FMC1	6.24488	1.504e-08	9.01566e-09	0.000191213	1.87418	0.00237043	1	0.390024	0.389185	Ch7
KMT2E-AS1	5.0305	7.08612e-06	1.57792e-06	0.0334661	0.420548	0.132161	1	0.419688	0.388269	Ch7
THBS3	-6.73859	1.06204e-08	1.29459e-09	2.74569e-05	-0.392939	0.00125126	1	0.337318	0.387796	Ch1
LPCAT2	5.88925	5.29524e-08	3.39553e-08	0.000720158	0.342387	2.66037e-05	0.563068	0.336512	0.387231	Ch16
TUBB2B	7.53352	1.30652e-11	5.82829e-11	1.23612e-06	0.9204	1.03999e-05	0.220113	0.319211	0.387115	Ch6
STARD7	6.53739	7.33731e-10	4.4855e-09	9.51329e-05	0.597774	7.49306e-05	1	0.291701	0.387051	Ch2
NAMPT	6.24424	4.84908e-08	5.97992e-09	0.000126828	0.673581	0.0196673	1	0.412547	0.386258	Ch7
SLCO4A1-AS1	8.57467	3.17979e-10	1.05934e-12	2.24675e-08	7.99641	0.990939	1	0.342159	0.386031	Ch20
MGAT4A	7.07623	1.2236e-09	9.93598e-11	2.10732e-06	0.385549	8.96444e-05	1	0.402441	0.385733	Ch2
TNS3	6.55368	1.46842e-08	5.36436e-09	0.000113773	0.978798	0.0602716	1	0.493248	0.384995	Ch7
C8orf46	5.33109	1.03176e-07	4.1076e-07	0.00871181	0.252687	0.0272119	1	0.354778	0.384609	Ch8
NBPF8	-6.01794	2.08016e-08	1.85793e-08	0.000394049	-0.536078	0.00443275	1	0.359047	0.383741	Ch1
PHLDA2	-6.18969	1.62961e-09	9.18891e-09	0.000194888	-0.319021	7.45101e-05	1	0.331687	0.383354	Ch11
DKK2	-6.3192	5.53102e-07	4.0341e-08	0.000855593	-14.4153	0.994646	1	0.427578	0.383202	Ch4
KLHL24	6.65516	1.40308e-09	7.99111e-10	1.69483e-05	0.474875	4.33036e-05	0.916522	0.372045	0.383002	Ch3
CMPK1	-5.69002	2.72872e-08	8.92626e-08	0.00189317	-0.536292	0.0177628	1	0.38909	0.382813	Ch1
PLAGL1	-6.35637	3.04248e-08	3.49878e-08	0.000742057	-13.3725	0.989863	1	0.351323	0.382244	Ch6
MTSS1	7.84645	1.63942e-11	2.65819e-12	5.63776e-08	0.593423	0.000652067	1	0.394941	0.382021	Ch8
ARMCX4	8.60732	4.68204e-12	1.3729e-13	2.91178e-09	0.956808	3.21539e-05	0.680538	0.307178	0.381707	Ch23
EXOC4	5.16116	2.87864e-06	1.33421e-06	0.0282974	0.156094	0.219407	1	0.383253	0.381617	Ch7
H1F0	6.53692	1.05942e-09	1.35399e-09	2.87167e-05	0.669134	0.00289078	1	0.29909	0.380613	Ch22
ABHD12	6.04157	6.02202e-08	1.67198e-08	0.00035461	0.313506	0.000149536	1	0.37273	0.380197	Ch20
GPM6B	11.5957	6.77252e-21	1.31539e-17	2.78982e-13	3.96063	0.00311905	1	0.427751	0.379298	Ch23
RB1	-6.84717	1.2164e-08	2.84452e-10	6.03294e-06	-0.306301	0.41623	1	0.4259	0.379226	Ch13
ZNF280B	5.63167	2.37202e-08	1.03297e-07	0.00219084	0.239307	0.00975636	1	0.390435	0.378281	Ch22
STK33	-12.0562	1.48166e-16	1.5187e-17	3.22102e-13	-1.53101	0.000139613	1	0.37042	0.377709	Ch11
LACTB2	5.62038	4.14444e-07	1.20676e-07	0.00255941	0.291988	0.0265155	1	0.398534	0.377373	Ch8
MERTK	12.3518	2.8831e-16	2.49648e-21	5.29479e-17	1.29446	9.2306e-05	1	0.411292	0.376812	Ch2
TMEM97	5.70485	2.23768e-07	9.74686e-08	0.00206721	0.227842	0.00853357	1	0.393774	0.376493	Ch17
ETS2	9.83279	3.17988e-12	3.19727e-17	6.78108e-13	0.47927	2.4757e-06	0.0523982	0.424361	0.375807	Ch21
PIGW	8.20079	1.86371e-11	2.05941e-13	4.36781e-09	0.416941	4.56272e-05	0.965701	0.390212	0.375445	Ch17
S100A10	-8.08501	6.58659e-12	3.95687e-13	8.39213e-09	-1.76383	3.03061e-05	0.641428	0.364573	0.375091	Ch1
CRHBP	-6.5184	2.46543e-06	1.87839e-08	0.000398387	-20.6627	0.995368	1	0.413146	0.375082	Ch5
CDCA7	7.25472	1.16358e-08	8.41206e-11	1.78411e-06	0.516157	0.000392853	1	0.388281	0.374664	Ch2
SLITRK2	8.30785	2.90553e-10	3.38838e-12	7.18642e-08	25.5419	0.99174	1	0.367996	0.374363	Ch23
NBPF10	-7.53241	1.51815e-10	9.36177e-12	1.98554e-07	-0.81966	7.00756e-05	1	0.379268	0.374074	Ch1
ST3GAL1	8.49039	8.28227e-11	2.55383e-13	5.41642e-09	1.12842	0.00268375	1	0.375267	0.373976	Ch8
GSAP	7.34116	4.23129e-08	5.72313e-11	1.21382e-06	0.672515	0.041434	1	0.464539	0.373909	Ch7
SEM1	7.07921	1.15413e-09	7.7859e-11	1.65131e-06	2.64826	0.00640567	1	0.370531	0.371115	Ch7
SHC4	8.67059	1.38348e-13	4.79531e-14	1.01704e-09	0.614369	1.92211e-05	0.406814	0.346791	0.370476	Ch15
CLDN11	7.95611	2.19354e-11	8.66407e-13	1.83756e-08	0.854546	1.38622e-05	0.293393	0.324371	0.370261	Ch3
IFNAR2	6.66966	1.9371e-09	6.49273e-10	1.37704e-05	0.367068	0.000352844	1	0.382654	0.370025	Ch21
TMTC4	-5.1439	5.69265e-06	1.50035e-06	0.0318209	-0.535575	0.0995553	1	0.368307	0.368223	Ch13
GCAT	5.37322	5.26175e-06	3.44482e-07	0.00730612	0.248628	0.0316253	1	0.373177	0.367521	Ch22
SNRPD2	5.92931	1.39379e-08	2.51771e-08	0.000533982	1.69882	2.37745e-05	0.503188	0.349944	0.367396	Ch19
ADGRL4	-8.93926	1.09431e-10	1.67048e-12	3.54291e-08	-3.73846	0.990928	1	0.368665	0.367082	Ch1
DAG1	6.33462	2.12488e-09	6.60632e-09	0.000140113	1.01413	3.61536e-05	0.765192	0.414156	0.366972	Ch3
TMEM200A	-6.0662	5.53102e-07	1.05975e-07	0.00224762	-25.0084	0.99304	1	0.332507	0.366961	Ch6
MYH14	8.13659	6.40784e-12	7.14579e-12	1.51555e-07	21.086	0.991674	1	0.297133	0.36671	Ch19
UTRN	-6.83301	1.47504e-10	2.90858e-10	6.1688e-06	-0.441266	0.000257549	1	0.271699	0.36637	Ch6
ANGPTL1	-5.12106	4.71728e-06	1.13617e-06	0.024097	-0.142291	0.0187726	1	0.368706	0.366021	Ch1
SCG3	7.70592	3.00864e-08	4.65361e-11	9.86985e-07	18.9945	0.989526	1	0.417216	0.364679	Ch15
TMEM50A	-6.01379	1.6238e-11	3.30264e-08	0.000700457	-1.8723	0.000190781	1	0.264088	0.362884	Ch1
C2orf27A	7.72324	8.43518e-09	3.8665e-11	8.20045e-07	1.0496	0.0222729	1	0.410369	0.362871	Ch2
GBP2	-7.07866	2.54691e-08	1.80487e-09	3.82795e-05	-0.647115	0.00289482	1	0.401919	0.362404	Ch1
MAGED2	5.52247	2.07684e-11	2.02802e-07	0.00430123	2.03647	4.71884e-06	0.0998744	0.302356	0.362356	Ch23
SNX22	15.7828	2.84881e-19	9.17134e-28	1.94515e-23	0.820856	7.07757e-06	0.149797	0.372325	0.362173	Ch15
ARNT2	7.08247	6.46328e-10	1.42454e-10	3.02131e-06	0.354118	8.98554e-06	0.190179	0.335686	0.362094	Ch15
KLHL7	5.77281	3.76758e-07	1.11981e-07	0.00237501	1.42444	0.105336	1	0.424206	0.362045	Ch7
MAL	14.7122	8.56013e-19	1.137e-23	2.41146e-19	26.8724	0.991948	1	0.335264	0.36192	Ch2
TPBG	-18.3825	2.66281e-21	7.25175e-26	1.53802e-21	-7.38592	0.992697	1	0.342761	0.361558	Ch6
NDUFS4	-5.1289	2.07083e-06	1.3979e-06	0.0296482	-1.32794	0.00223034	1	0.355824	0.361049	Ch5
MAP9	-10.8187	2.90093e-15	5.10299e-16	1.08229e-11	-1.03433	6.61849e-06	0.14008	0.357564	0.359905	Ch4
NME5	-5.77836	5.08025e-05	2.19283e-07	0.00465078	-0.353451	0.021314	1	0.414218	0.358811	Ch5
EPHA5	-5.85624	7.04567e-05	2.3496e-07	0.00498327	-4.35857	0.990666	1	0.414006	0.358199	Ch4
ABHD6	6.20962	3.71618e-07	1.01464e-08	0.000215196	0.538166	0.00153305	1	0.33997	0.35813	Ch3
SEC11C	5.51393	1.14828e-08	3.77954e-07	0.00801602	0.646112	0.000726091	1	0.348226	0.357964	Ch18
P4HA1	-5.71057	1.65332e-09	7.44954e-08	0.00157997	-0.346819	0.0044551	1	0.309497	0.357317	Ch10
ENPP4	-9.69896	4.55e-14	9.51621e-14	2.01829e-09	-24.2927	0.990811	1	0.350298	0.357179	Ch6
MAP2	5.20538	8.90474e-09	9.82423e-07	0.0208362	0.494873	0.000313589	1	0.332809	0.356302	Ch2
CLIC5	-10.9049	3.00131e-13	1.1183e-15	2.3718e-11	-11.1778	0.990918	1	0.366629	0.355262	Ch6
ALG3	6.22453	6.28117e-08	1.63076e-08	0.000345869	0.37126	0.00339174	1	0.451351	0.354397	Ch3
PDLIM1	-8.80251	7.66514e-11	1.83198e-12	3.88545e-08	-0.718282	0.00029123	1	0.41016	0.353329	Ch10
HYAL2	5.8286	2.3721e-07	7.73673e-08	0.00164088	0.369613	0.000491088	1	0.423976	0.352793	Ch3
DPY19L1	5.25439	5.91995e-06	8.87061e-07	0.0188137	0.939561	0.152963	1	0.415311	0.352121	Ch7
ARHGEF28	-6.93625	5.34229e-10	2.07577e-09	4.4025e-05	-0.575825	0.00295191	1	0.395366	0.351087	Ch5
WASF2	-5.58552	9.63453e-09	1.47092e-07	0.00311967	-0.743345	0.00621766	1	0.310612	0.350721	Ch1
CLCN5	7.53326	4.14809e-10	7.6784e-12	1.62851e-07	0.396936	0.000157495	1	0.369461	0.350036	Ch23
FIGNL1	5.61474	1.25708e-07	1.17196e-07	0.00248562	-0.0295993	0.887385	1	0.396413	0.349796	Ch7
SHMT1	5.70272	7.74289e-07	8.45403e-08	0.00179302	0.288929	0.00859433	1	0.3829	0.349312	Ch17
RPS26	5.24409	6.99438e-07	6.19539e-07	0.0131398	1.73493	0.00127714	1	0.308214	0.349201	Ch12
PSIP1	-5.25198	6.65713e-06	6.73164e-07	0.0142771	-0.406045	0.0101886	1	0.305082	0.348771	Ch9
MAN2A2	5.5339	4.60139e-08	1.62235e-07	0.00344085	0.293883	0.0152393	1	0.310964	0.348755	Ch15
HERC2P2	5.47881	1.78989e-07	2.5104e-07	0.0053243	0.379559	1.9086e-05	0.403954	0.398522	0.348652	Ch15
NOB1	5.12134	1.65937e-06	1.10394e-06	0.0234135	0.258166	0.00299211	1	0.34293	0.348348	Ch16
BNC2	-6.87956	1.85423e-08	8.87048e-10	1.88134e-05	-0.419873	9.35756e-06	0.198053	0.378577	0.347414	Ch9
LINC00511	6.08735	1.47789e-08	1.56511e-08	0.000331945	0.292311	0.000140935	1	0.374519	0.347009	Ch17
LINC00998	5.38755	1.23187e-07	5.32006e-07	0.0112833	1.25774	0.0113627	1	0.352421	0.346904	Ch7
FAM131B	6.86313	3.53247e-06	1.08141e-09	2.29357e-05	1.06173	0.0944292	1	0.478181	0.345601	Ch7
P2RY1	7.31801	1.15386e-10	4.39931e-11	9.33049e-07	0.480342	0.000437777	1	0.366842	0.345507	Ch3
GXYLT2	5.68402	3.51334e-05	1.61023e-07	0.00341515	0.475459	0.049447	1	0.452349	0.345294	Ch3
ALDH1A3	7.35849	4.29946e-09	8.80973e-11	1.86846e-06	0.852522	0.00243651	1	0.304925	0.345287	Ch15
TYMS	5.41241	1.47933e-06	3.11799e-07	0.00661294	0.276746	9.38372e-05	1	0.342928	0.345081	Ch18
TST	4.9524	2.62595e-08	2.25332e-06	0.0477906	0.255745	0.0830954	1	0.284004	0.345058	Ch22
CMSS1	5.78523	5.02397e-08	7.55165e-08	0.00160163	0.459805	0.00446241	1	0.377199	0.343792	Ch3
C12orf29	5.00218	2.13504e-06	1.91065e-06	0.0405229	0.209642	0.0461572	1	0.355913	0.342592	Ch12
FAM110B	7.54387	3.10271e-10	9.40139e-11	1.99394e-06	33.2501	0.993201	1	0.290407	0.342232	Ch8
HACD2	6.08926	2.87321e-07	2.49611e-08	0.0005294	0.272534	0.00481324	1	0.382425	0.341812	Ch3
COL22A1	5.39546	1.52452e-05	7.87545e-07	0.016703	20.1264	0.99154	1	0.394928	0.34143	Ch8
ZEB1	-9.53105	2.80117e-14	3.12442e-16	6.62658e-12	-0.709555	7.27953e-06	0.154071	0.28704	0.341311	Ch10
PHB	5.28775	2.22471e-08	1.10621e-06	0.0234616	1.05401	9.8049e-05	1	0.316652	0.34126	Ch17
FKBP11	5.75862	4.54816e-07	5.73578e-08	0.0012165	0.363466	0.0112483	1	0.357261	0.339542	Ch12
LRP6	6.44747	1.63795e-10	3.88941e-09	8.24905e-05	0.715432	7.03094e-06	0.14881	0.352187	0.339291	Ch12
BMPER	6.71133	3.00864e-08	3.37773e-09	7.16382e-05	12.7236	0.998322	1	0.399787	0.339172	Ch7
RCAN2	-7.3933	1.2075e-07	6.31828e-10	1.34004e-05	-1.39996	0.0487144	1	0.357631	0.339032	Ch6
SESN1	-5.984	1.71785e-06	5.8195e-08	0.00123426	-0.44466	5.10208e-05	1	0.306364	0.338674	Ch6
SGMS2	-5.76719	6.0094e-06	3.2878e-07	0.00697309	-9.82072	0.994484	1	0.407359	0.338537	Ch4
NRN1	6.05161	1.49673e-07	1.54515e-08	0.000327712	0.424117	9.47227e-06	0.200481	0.326234	0.338473	Ch6
FAM129B	-7.60577	2.00519e-10	6.6361e-12	1.40745e-07	-0.712273	2.8183e-06	0.0596492	0.33492	0.338275	Ch9
DYNLL2	7.98693	3.98299e-11	5.99028e-13	1.27048e-08	0.584658	5.28085e-06	0.111769	0.348049	0.337924	Ch17
NEGR1	-8.45757	2.03306e-10	1.05251e-11	2.23226e-07	-19.4883	0.993493	1	0.348225	0.337228	Ch1
COL8A2	-6.20172	2.95133e-06	4.48338e-08	0.00095088	-0.724726	0.000926981	1	0.327501	0.336956	Ch1
APOBEC3F	5.93536	1.08652e-07	2.63198e-08	0.000558217	0.390906	0.00364099	1	0.300677	0.336602	Ch22
PRKAA2	-6.49165	5.53102e-07	2.08184e-08	0.000441538	-14.0902	0.991815	1	0.330932	0.336462	Ch1
ST6GALNAC3	-6.65692	2.96054e-07	1.10218e-08	0.000233762	-11.4395	0.99285	1	0.30667	0.336363	Ch1
ALG5	-5.27653	7.9783e-06	5.55869e-07	0.0117894	-0.153338	0.61322	1	0.392803	0.33577	Ch13
GFRA1	-5.94928	6.26293e-07	1.65215e-07	0.00350404	-18.5872	0.991096	1	0.274025	0.335093	Ch10
ATP5J2	5.14101	1.62118e-06	9.74949e-07	0.0206777	2.42774	0.00566441	1	0.32795	0.335029	Ch7
CFH	-17.2525	1.08638e-21	1.6423e-24	3.48316e-20	-8.63931	0.994118	1	0.349626	0.334786	Ch1
DAPK1	-10.6812	4.71502e-14	9.5655e-16	2.02875e-11	-0.998521	4.13041e-05	0.874201	0.334044	0.334692	Ch9
LRRC58	6.5542	3.26463e-09	3.66566e-09	7.77449e-05	0.46695	0.000227518	1	0.305493	0.33431	Ch3
SELENBP1	-7.5997	4.23317e-08	2.87763e-10	6.10316e-06	-12.8806	0.991817	1	0.33362	0.33417	Ch1
RSU1	-6.18504	3.50014e-12	7.52171e-09	0.000159528	-0.971213	0.00041734	1	0.258524	0.333529	Ch10
MFSD6	6.21926	1.63728e-07	6.66376e-09	0.000141332	0.376231	3.49196e-05	0.739073	0.334821	0.333399	Ch2
HILPDA	5.42359	3.17686e-06	2.69522e-07	0.0057163	0.165232	0.255259	1	0.398489	0.333377	Ch7
2018-03-08	-5.5321	3.11146e-06	5.55485e-07	0.0117813	-0.586165	0.0039799	1	0.28865	0.333279	Ch10
BCAS1	18.3994	1.28929e-22	5.5626e-33	1.17977e-28	1.1763	4.39329e-06	0.092984	0.325451	0.333246	Ch20
LYSMD2	8.76056	1.37872e-11	2.11899e-14	4.49416e-10	0.617181	6.44078e-06	0.136319	0.340941	0.333093	Ch15
C1orf43	-5.16954	2.11719e-06	1.11871e-06	0.0237266	-0.779088	0.0119271	1	0.306684	0.332956	Ch1
GPC1	5.64409	2.27585e-08	2.07268e-07	0.00439594	0.501666	0.00242163	1	0.483481	0.331879	Ch2
TCF12	6.98568	1.77553e-10	5.92881e-10	1.25744e-05	0.777414	4.54543e-05	0.96204	0.362525	0.32995	Ch15
NANOS1	-5.51679	9.38976e-05	4.31848e-07	0.00915906	-0.357606	0.000109228	1	0.290456	0.329761	Ch10
ASPN	-15.0076	5.19577e-19	5.50552e-23	1.16767e-18	-0.888175	3.66801e-06	0.0776333	0.380968	0.329635	Ch9
JPH1	6.17192	7.54569e-08	3.28827e-08	0.000697409	14.2589	0.995598	1	0.299513	0.329506	Ch8
JAK2	-5.28381	1.08953e-05	7.18544e-07	0.0152396	-0.411052	0.000392956	1	0.355664	0.329492	Ch9
BDH1	5.29062	2.59876e-05	7.90869e-07	0.0167735	0.201858	0.347701	1	0.431399	0.329465	Ch3
TBX15	-6.30022	7.16726e-08	2.69386e-08	0.000571341	-0.781307	0.000819682	1	0.32486	0.328947	Ch1
FARP2	6.43769	5.42585e-08	2.11474e-09	4.48516e-05	0.314817	0.000285591	1	0.339255	0.328344	Ch2
GCNT1	-5.10714	1.30293e-06	1.46517e-06	0.0310748	-0.246552	0.00247268	1	0.33133	0.32786	Ch9
MRGBP	4.97336	9.92813e-06	2.24673e-06	0.047651	0.260581	0.00154923	1	0.323285	0.325569	Ch20
FRMD4A	-5.82098	3.25533e-07	4.82623e-08	0.0010236	-0.393183	0.000170031	1	0.312299	0.325518	Ch10
PLXNB3	9.56524	1.55316e-13	1.42949e-15	3.03179e-11	0.973236	6.27229e-05	1	0.271602	0.325069	Ch23
SLC40A1	15.7681	5.03939e-21	1.5488e-26	3.28486e-22	1.27723	5.32665e-05	1	0.367555	0.323829	Ch2
ARHGAP15	10.8262	9.50105e-15	2.83064e-17	6.0035e-13	1.03314	0.000833498	1	0.33001	0.3238	Ch2
NUCB2	-5.41785	7.56722e-10	2.76662e-07	0.00586772	-0.554691	0.00270972	1	0.200881	0.323393	Ch11
MIRLET7BHG	6.30484	3.52546e-07	6.45484e-09	0.000136901	0.673205	0.0026768	1	0.257273	0.323164	Ch22
CHSY3	-5.24721	2.41635e-05	2.27962e-06	0.0483485	-24.9673	0.993442	1	0.353542	0.322986	Ch5
TMEM108	5.66883	9.8289e-06	2.61632e-07	0.00554894	16.4637	0.991733	1	0.391155	0.322899	Ch3
NPTXR	5.95724	3.84293e-06	3.74605e-08	0.0007945	0.618466	0.00747928	1	0.310097	0.322528	Ch22
TBC1D19	-5.25189	3.95463e-06	6.18129e-07	0.0131099	-0.304616	0.000236705	1	0.329065	0.322486	Ch4
DYNLT1	-6.72229	2.90683e-11	4.935e-10	1.04666e-05	-1.5949	3.15518e-05	0.667793	0.259122	0.321853	Ch6
COL20A1	11.0962	1.84606e-15	2.09274e-17	4.43849e-13	26.8895	0.99353	1	0.240567	0.32128	Ch20
KAT7	5.14073	2.70969e-06	1.15068e-06	0.0244047	0.289895	0.000412373	1	0.319591	0.320879	Ch17
NDRG1	8.10058	4.20421e-10	8.3419e-13	1.76923e-08	0.784472	2.30517e-05	0.48789	0.35053	0.320661	Ch8
CTBS	-5.77322	5.55219e-07	8.27757e-08	0.00175559	-0.328904	0.00265604	1	0.335683	0.319899	Ch1
ANXA2P3	-5.5312	2.12888e-07	3.1468e-07	0.00667404	-1.93119	0.000360959	1	0.274905	0.319608	Ch10
GCSH	5.03489	1.71834e-06	1.77864e-06	0.0377231	0.646968	0.000139567	1	0.35159	0.319561	Ch16
CCT6P3	5.10961	4.45479e-05	1.21501e-06	0.0257691	0.970953	0.0719488	1	0.358257	0.319077	Ch7
MMP2	10.4733	3.08414e-16	1.14754e-16	2.43381e-12	1.04928	4.14671e-06	0.0877651	0.272844	0.318426	Ch16
MLLT11	-5.34791	3.30851e-07	3.87711e-07	0.00822295	-0.543566	0.0127915	1	0.352571	0.318223	Ch1
HEBP2	-5.9551	6.22414e-08	2.22752e-08	0.000472435	-0.407917	0.000885018	1	0.333284	0.318213	Ch6
PTGES	-8.70719	2.387e-11	4.04681e-12	8.58289e-08	-17.1758	0.992838	1	0.337209	0.317525	Ch9
ADH5	-5.32394	6.67861e-07	4.24799e-07	0.00900956	-1.27887	0.00800483	1	0.346816	0.316956	Ch4
FAM19A5	8.10043	6.28626e-10	6.89169e-12	1.46166e-07	3.19749	0.00408728	1	0.302678	0.316662	Ch22
NEDD4L	7.47101	2.45142e-10	1.92745e-11	4.08793e-07	0.421104	6.78575e-06	0.14362	0.337847	0.315796	Ch18
MAPT	6.2666	1.17295e-08	9.99002e-09	0.000211878	0.659958	0.0044732	1	0.389555	0.315726	Ch17
CHADL	6.26792	1.60995e-06	1.42137e-08	0.000301458	2.26964	0.00318316	1	0.289849	0.313942	Ch22
RPS8	-7.05003	1.15413e-09	9.02809e-11	1.91477e-06	-2.71679	0.000242875	1	0.286091	0.313528	Ch1
MYOF	-6.05032	2.19206e-07	1.53058e-08	0.000324621	-0.404997	0.00013809	1	0.270099	0.313011	Ch10
TMEM255A	7.88058	1.83116e-08	2.1781e-11	4.61954e-07	25.9457	0.991748	1	0.315467	0.311735	Ch23
SERPING1	-6.19724	2.16552e-05	4.62216e-08	0.000980313	-0.59675	0.000125294	1	0.259419	0.311499	Ch11
C14orf1	5.8213	2.07565e-11	1.12873e-07	0.00239392	1.55686	3.0938e-06	0.0654804	0.283929	0.311318	Ch14
NME1	7.69563	1.39157e-11	3.54051e-12	7.50907e-08	1.44378	1.30742e-05	0.276715	0.270772	0.310791	Ch17
MT1F	24.7551	5.31922e-23	7.00065e-45	1.48477e-40	2.07285	1.38646e-05	0.293445	0.35131	0.310315	Ch16
EPHA2	-6.22224	1.81481e-09	4.24323e-08	0.000899947	-0.749059	0.00289323	1	0.369857	0.309987	Ch1
ORAI1	6.42	1.48582e-08	3.22691e-09	6.84395e-05	0.445574	0.000150026	1	0.377622	0.309701	Ch12
UNC5B	-5.45078	1.49677e-06	9.17651e-07	0.0194625	-0.623512	0.0124106	1	0.30755	0.309577	Ch10
TRAK1	5.83889	1.63976e-07	5.48016e-08	0.00116229	0.327711	0.00383278	1	0.363477	0.3088	Ch3
ASB3	6.55409	3.56476e-09	1.26356e-09	2.67988e-05	0.474102	8.64906e-06	0.183057	0.309899	0.308633	Ch2
PBX1	-7.07309	1.42647e-09	8.00226e-11	1.6972e-06	-0.421829	0.000141192	1	0.334004	0.308158	Ch1
RLBP1	5.68151	7.74256e-07	2.48486e-07	0.00527013	21.7209	0.991083	1	0.252801	0.307725	Ch15
GALR1	8.15939	9.44045e-11	6.47006e-12	1.37223e-07	19.5649	0.99242	1	0.310882	0.307392	Ch18
CCDC181	-5.30512	1.71585e-05	1.78487e-06	0.0378553	-1.57865	0.00557273	1	0.286427	0.307183	Ch1
QSOX1	-6.58826	1.79057e-09	1.46216e-09	3.10109e-05	-0.535801	3.6639e-06	0.0775464	0.321914	0.307094	Ch1
NR3C2	-5.96836	5.23684e-06	1.53686e-07	0.00325953	-23.3494	0.993006	1	0.354455	0.306466	Ch4
CPE	-7.20851	6.12212e-10	1.01434e-09	2.15131e-05	-0.720401	0.00138636	1	0.357503	0.305883	Ch4
TSN	5.37688	4.66663e-08	8.90883e-07	0.0188947	1.24904	8.86411e-06	0.187609	0.304407	0.305739	Ch2
IDH3A	5.0111	9.25025e-06	1.99234e-06	0.0422555	0.244409	0.0012847	1	0.378801	0.305665	Ch15
SLIT3	-5.51417	3.71177e-07	8.42186e-07	0.0178619	-1.56991	0.0362888	1	0.371303	0.304754	Ch5
NTN1	5.09651	9.37198e-07	1.43073e-06	0.0303443	0.549594	0.0136525	1	0.311362	0.304455	Ch17
IGFBP5	6.5015	1.04327e-09	1.50284e-09	3.18738e-05	0.334466	4.66435e-05	0.98721	0.267626	0.304334	Ch2
DAB2	-17.0694	2.66281e-21	2.75832e-24	5.85013e-20	-20.9139	0.9939	1	0.323031	0.303492	Ch5
SVEP1	-5.28692	9.35637e-06	1.20309e-06	0.0255164	-0.450734	0.000790929	1	0.332867	0.303461	Ch9
TSPAN7	23.7937	3.18555e-23	2.0951e-36	4.4435e-32	26.6391	0.994241	1	0.325459	0.299845	Ch23
PNPO	6.05761	1.32414e-07	1.93736e-08	0.000410895	0.71729	0.000264705	1	0.308443	0.298641	Ch17
GRHL3	-6.95433	4.72871e-07	3.49717e-09	7.41715e-05	-8.62763	0.99293	1	0.303749	0.298066	Ch1
BASP1	-7.62261	2.30165e-10	2.63352e-10	5.58543e-06	-22.7797	0.989936	1	0.242164	0.298026	Ch5
TRAF4	5.10185	1.62203e-06	1.14603e-06	0.0243061	0.351724	0.00511201	1	0.311948	0.297772	Ch17
KNOP1	6.10614	3.11923e-08	1.18616e-08	0.000251573	0.415294	3.19407e-05	0.676026	0.285048	0.297607	Ch16
FSTL5	-5.19334	1.3768e-05	1.70972e-06	0.0362615	-0.367702	0.00097949	1	0.319495	0.29755	Ch4
ENPP5	-8.62796	1.09481e-11	5.47869e-12	1.16198e-07	-27.2478	0.989728	1	0.296395	0.297348	Ch6
RFX4	8.19856	2.06093e-10	4.77638e-12	1.01302e-07	1.26351	0.00963744	1	0.315017	0.297058	Ch12
CCNG1	-4.95157	3.2153e-06	2.25177e-06	0.0477578	-0.216136	0.00529423	1	0.336489	0.296148	Ch5
ZEB2	13.6743	4.20244e-20	2.54633e-21	5.40051e-17	1.67387	2.18424e-05	0.462295	0.308532	0.294849	Ch2
CUTC	-5.25114	2.18115e-06	6.2336e-07	0.0132208	-0.233107	0.00141974	1	0.377021	0.294538	Ch10
PITPNB	5.65129	6.02679e-10	2.9363e-07	0.00622759	1.14187	8.02632e-05	1	0.291574	0.293926	Ch22
SH3PXD2B	-6.5857	5.48356e-09	1.02925e-09	2.18293e-05	-0.345265	0.00018085	1	0.289885	0.293461	Ch5
AKR1C1	-7.14306	7.3289e-07	1.6854e-09	3.57456e-05	-23.5223	0.992148	1	0.333328	0.291803	Ch10
EGR1	-5.1072	1.25206e-06	1.26117e-06	0.0267482	-0.242905	0.00866765	1	0.294787	0.291461	Ch5
KPNA3	-5.00198	6.94432e-06	1.77886e-06	0.0377278	0.251114	0.462942	1	0.350229	0.291408	Ch13
PRDM5	-5.27088	4.81549e-05	2.08957e-06	0.0443178	-7.51466	0.992513	1	0.367611	0.290562	Ch4
GJC1	5.44482	1.4452e-06	2.45477e-07	0.00520633	0.257717	0.00287172	1	0.344573	0.288331	Ch17
CEBPZ	5.82329	7.50074e-08	9.2711e-08	0.00196631	0.680638	2.35842e-05	0.49916	0.246113	0.28782	Ch2
MAOA	7.45603	7.63238e-07	1.20119e-10	2.5476e-06	0.866431	0.0439279	1	0.359238	0.287609	Ch23
TSPAN33	5.63316	1.24997e-05	2.1608e-07	0.00458284	0.962707	0.00684757	1	0.420074	0.287577	Ch7
SLC50A1	-5.00603	2.72643e-06	1.75448e-06	0.0372108	-0.253394	0.00896215	1	0.291044	0.286992	Ch1
COQ10A	5.95185	2.30815e-07	2.59496e-08	0.000550364	0.414032	0.00297999	1	0.344778	0.286809	Ch12
RAB7A	5.76541	2.34359e-08	6.00539e-08	0.00127368	1.79961	0.000229181	1	0.291227	0.285944	Ch3
PARD3	-5.37933	3.31987e-06	3.3742e-07	0.00715634	-0.304221	0.00139113	1	0.251316	0.285071	Ch10
MGST3	-7.0412	8.20192e-12	9.95663e-11	2.1117e-06	-2.57117	7.51468e-06	0.159048	0.231604	0.285056	Ch1
SPAG9	5.0897	3.0091e-07	1.93914e-06	0.0411273	1.10289	1.86741e-05	0.395238	0.272196	0.283377	Ch17
NDST3	-7.24682	4.78471e-10	1.12794e-09	2.39224e-05	-11.6802	0.995632	1	0.290524	0.282988	Ch4
TLE4	-5.57519	1.04861e-06	1.34157e-07	0.00284534	-0.308266	0.00130849	1	0.255977	0.282825	Ch9
CHL1-AS2	6.48614	1.299e-07	8.78258e-09	0.00018627	22.7382	0.992714	1	0.33972	0.280934	Ch3
KLF13	6.03397	1.14517e-07	1.88516e-08	0.000399823	0.336022	9.07719e-05	1	0.325267	0.280662	Ch15
PODXL2	6.79821	6.62868e-09	8.49346e-10	1.80138e-05	0.635607	0.00106767	1	0.30391	0.280533	Ch3
QPCT	12.0414	1.36766e-15	5.28148e-20	1.12015e-15	0.886378	0.000188154	1	0.256467	0.279663	Ch2
ABCA1	-5.56246	3.17066e-06	4.03749e-07	0.00856311	-0.377753	7.24738e-05	1	0.231688	0.279198	Ch9
NR4A1	6.0831	1.61572e-06	4.36401e-08	0.000925563	1.62064	0.10098	1	0.375243	0.278697	Ch12
ACADS	5.40544	6.72298e-06	7.56748e-07	0.0160499	20.2864	0.990801	1	0.325325	0.277224	Ch12
SCN9A	6.44503	1.35448e-08	2.72478e-09	5.77899e-05	0.414468	9.74089e-06	0.206166	0.295629	0.27541	Ch2
COPS9	4.99351	1.29508e-06	1.91948e-06	0.0407102	1.7442	0.000117345	1	0.223395	0.274719	Ch2
JAKMIP2-AS1	-9.53055	1.68221e-11	1.33154e-13	2.82406e-09	-0.952067	0.000219302	1	0.316218	0.274434	Ch5
ARMC9	5.17057	1.21342e-06	8.68136e-07	0.0184123	0.266432	0.00131822	1	0.291141	0.273946	Ch2
THY1	40.0549	1.15523e-23	1.09114e-75	2.31419e-71	12.4576	0.476511	1	0.287759	0.272663	Ch11
GPR17	11.7196	9.26437e-16	1.5592e-18	3.30691e-14	27.5567	0.992522	1	0.278656	0.272484	Ch2
PFKFB3	-5.04741	2.20042e-05	2.31541e-06	0.0491076	-0.493937	0.000750025	1	0.277516	0.272293	Ch10
ARHGEF9	4.98374	1.24651e-06	2.07803e-06	0.044073	0.357534	0.00134553	1	0.266567	0.272277	Ch23
RNF165	8.39171	3.28505e-11	2.35113e-12	4.98652e-08	25.6441	0.991758	1	0.249975	0.272178	Ch18
SNRPD3	5.54414	2.72187e-09	2.1998e-07	0.00466555	1.8559	3.57422e-06	0.0756483	0.202966	0.269984	Ch22
PSMB3	6.8692	4.58e-11	2.81467e-10	5.96964e-06	2.97485	5.03551e-06	0.106577	0.213326	0.267796	Ch17
PAK1	-6.90971	8.28461e-11	1.53162e-09	3.24842e-05	-0.913413	5.17088e-06	0.109442	0.186561	0.267353	Ch11
COL21A1	-6.02317	1.62503e-05	1.24815e-07	0.00264721	-11.1668	0.989736	1	0.271937	0.267315	Ch6
ADAM23	5.33877	6.442e-07	4.02665e-07	0.00854013	0.352653	1.94754e-05	0.412197	0.22593	0.267272	Ch2
RAD51C	5.36871	6.15646e-09	5.30465e-07	0.0112506	0.543074	0.000101812	1	0.28887	0.267214	Ch17
NDUFB7	4.95891	2.28101e-05	2.21948e-06	0.047073	2.11251	2.9027e-05	0.614356	0.296841	0.267213	Ch19
PES1	5.36423	3.55627e-07	3.91076e-07	0.00829433	0.311584	0.0014437	1	0.262683	0.26553	Ch22
FAM234B	5.22481	1.57635e-06	1.13045e-06	0.0239756	0.666043	0.0137445	1	0.25361	0.265409	Ch12
B3GNT7	8.804	2.09747e-09	3.90216e-13	8.27609e-09	15.1486	0.991435	1	0.334153	0.265317	Ch2
S100PBP	-5.62416	3.80567e-06	1.20557e-07	0.00255689	-0.369746	0.00161061	1	0.30833	0.265259	Ch1
AMT	5.00632	1.55521e-08	1.87766e-06	0.0398233	0.537308	0.00732137	1	0.203778	0.264951	Ch3
ALDOC	6.80906	2.62593e-07	2.22641e-09	4.722e-05	22.5093	0.992482	1	0.308521	0.264759	Ch17
PELI2	10.4815	1.51317e-14	6.62115e-17	1.40428e-12	0.983648	0.000130092	1	0.25982	0.264327	Ch14
BCOR	5.85341	1.36006e-07	3.61842e-08	0.00076743	0.341771	1.08266e-05	0.229146	0.261604	0.26417	Ch23
PRRT3-AS1	8.39261	1.36604e-09	2.34196e-12	4.96707e-08	23.3272	0.992832	1	0.310217	0.263858	Ch3
PTEN	-5.49524	1.86112e-07	1.93998e-07	0.0041145	-0.27703	0.00525659	1	0.261024	0.263328	Ch10
KIFAP3	-5.74804	6.85711e-08	5.95669e-08	0.00126335	-0.436	0.000476826	1	0.247697	0.262701	Ch1
RPS16	4.97976	2.67122e-07	1.95633e-06	0.0414918	1.32279	0.00013613	1	0.234216	0.262031	Ch19
GPR19	13.2421	4.6838e-16	1.02225e-22	2.16809e-18	0.981081	9.69486e-05	1	0.256388	0.261171	Ch12
CELSR3	6.73506	2.42718e-08	1.76422e-09	3.74173e-05	0.809188	0.00240134	1	0.257284	0.260692	Ch3
SHB	-5.22437	2.61685e-05	2.14699e-06	0.0455355	-0.817382	0.00197475	1	0.254871	0.26048	Ch9
CHST15	-10.234	9.31177e-12	1.3078e-14	2.7737e-10	-5.91084	0.99103	1	0.246678	0.260162	Ch10
IGF1R	5.13892	1.76782e-05	1.44562e-06	0.0306602	0.434662	0.0011884	1	0.288211	0.259813	Ch15
NGFR	12.6113	3.87688e-16	4.09725e-20	8.68986e-16	32.1463	0.991529	1	0.313444	0.259753	Ch17
LINC01314	13.8006	1.09008e-17	3.6217e-23	7.68127e-19	1.2115	5.39165e-06	0.114114	0.246082	0.258391	Ch15
ANO1	-9.613	1.96938e-12	7.41446e-14	1.57253e-09	-1.08131	0.000133423	1	0.266738	0.257345	Ch11
HOXC10	6.77092	3.23485e-07	2.62015e-09	5.55709e-05	23.8109	0.993806	1	0.317883	0.255959	Ch12
HRASLS	7.53886	7.94673e-08	9.60769e-11	2.03769e-06	12.877	0.994582	1	0.35293	0.255465	Ch3
TYRO3	5.05889	3.14155e-06	1.40226e-06	0.0297405	0.23316	0.00727334	1	0.292351	0.254386	Ch15
HCN1	-5.98434	3.36681e-06	1.44646e-07	0.0030678	-19.8686	0.994028	1	0.261042	0.253115	Ch5
NKAIN4	10.0885	9.52974e-14	1.50801e-15	3.19835e-11	25.4605	0.993525	1	0.208388	0.252421	Ch20
WSCD1	8.5439	7.08006e-10	1.85401e-13	3.93217e-09	0.633082	3.64979e-05	0.772478	0.31535	0.25187	Ch17
PLLP	8.14726	9.79199e-11	1.23752e-12	2.62465e-08	0.562883	4.96572e-06	0.105099	0.273374	0.249928	Ch16
LRRK2	6.31779	1.87527e-06	1.78529e-08	0.000378641	13.7759	0.991933	1	0.385187	0.249381	Ch12
SAMD12	6.93278	3.90138e-07	1.21807e-09	2.5834e-05	3.19263	0.00847297	1	0.266204	0.249155	Ch8
EIF4G2	-5.73573	1.58832e-08	6.41828e-08	0.00136125	-1.5913	1.84457e-05	0.390404	0.207224	0.249106	Ch11
2018-03-01	-7.32872	5.03995e-08	3.48463e-10	7.39056e-06	-0.599934	5.94694e-06	0.125867	0.268265	0.248013	Ch4
RIC8B	5.33605	9.26198e-07	4.10616e-07	0.00870876	0.306992	0.000788211	1	0.259485	0.247929	Ch12
NCKAP5	6.15739	1.44552e-08	9.82117e-09	0.000208297	0.412688	3.26214e-06	0.0690431	0.233259	0.247516	Ch2
VASH1	7.75662	5.0987e-10	5.19937e-12	1.10273e-07	0.788875	2.33434e-05	0.494064	0.253138	0.246811	Ch14
GALNT10	-6.82252	3.13489e-09	3.16792e-10	6.71885e-06	-0.351514	0.00017629	1	0.276907	0.24642	Ch5
HTRA2	6.32238	4.77918e-09	4.25413e-09	9.02258e-05	0.365124	3.863e-05	0.817605	0.294146	0.246223	Ch2
IL11RA	-5.70646	1.10305e-05	3.03334e-07	0.00643341	-0.687236	0.00166354	1	0.252547	0.245404	Ch9
DENND1B	-8.38729	1.22408e-11	1.37849e-11	2.92363e-07	-9.53836	0.99303	1	0.269841	0.245168	Ch1
USB1	5.90487	5.22953e-08	3.42251e-08	0.00072588	0.301792	3.27743e-05	0.693668	0.207907	0.244897	Ch16
CSPG5	6.11994	9.75365e-08	2.23307e-08	0.000473612	1.59865	0.00017068	1	0.235985	0.244434	Ch3
BRINP3	-6.34966	1.79252e-07	3.58985e-08	0.000761372	-26.3028	0.992169	1	0.24832	0.242756	Ch1
KIF3C	5.11918	3.04954e-06	1.06017e-06	0.0224852	0.389996	1.36329e-05	0.288541	0.251697	0.242671	Ch2
CRIPT	5.11267	1.34971e-06	1.90622e-06	0.040429	0.649142	4.85531e-05	1	0.188048	0.242639	Ch2
SVBP	-5.71349	2.32721e-08	7.02026e-08	0.00148893	-1.32119	8.97778e-05	1	0.177287	0.241399	Ch1
CLMN	7.76335	3.10271e-10	3.62608e-11	7.69055e-07	23.6715	0.98906	1	0.311736	0.240613	Ch14
WDR12	5.1467	1.63403e-06	1.18494e-06	0.0251313	0.261151	0.000263543	1	0.303309	0.240226	Ch2
PRKD3	5.8089	1.26187e-08	8.44501e-08	0.0017911	0.497324	5.92725e-05	1	0.258071	0.240065	Ch2
CBFB	6.73342	2.3716e-09	1.01357e-09	2.14968e-05	0.475182	4.4176e-06	0.0934985	0.297646	0.239512	Ch16
PARD6B	5.88283	2.91967e-05	1.09008e-07	0.00231196	24.9705	0.99124	1	0.19447	0.239415	Ch20
LINC00237	6.79769	1.9503e-07	2.3372e-09	4.95696e-05	27.4475	0.991027	1	0.269617	0.239111	Ch20
RBM10	5.05456	3.73433e-06	1.41986e-06	0.0301137	0.344807	0.00199179	1	0.218359	0.23832	Ch23
PHACTR1	8.26505	8.57017e-11	2.59402e-13	5.50166e-09	0.651349	2.83024e-06	0.059902	0.252353	0.237323	Ch6
RMND5A	5.04671	2.54658e-06	1.57464e-06	0.0333965	0.34677	0.000111535	1	0.186117	0.236562	Ch2
MT1E	11.7475	1.23493e-15	5.51605e-19	1.1699e-14	1.27531	0.00138947	1	0.28182	0.236445	Ch16
KLHL13	5.2813	0.000517928	9.81742e-07	0.0208218	0.639628	0.00824568	1	0.266733	0.232998	Ch23
MRGPRF	-6.24335	5.4685e-08	5.39239e-08	0.00114367	-26.3976	0.989667	1	0.125493	0.231392	Ch11
PBX3	-5.62901	5.81277e-07	1.20363e-07	0.00255278	-0.347086	2.96449e-05	0.627435	0.245141	0.230772	Ch9
SP2-AS1	5.74186	5.86483e-07	8.59006e-08	0.00182187	0.530627	0.000991008	1	0.232787	0.230767	Ch17
TNKS1BP1	-5.32768	9.22108e-07	7.14307e-07	0.0151497	-0.473036	9.9499e-06	0.21059	0.147084	0.230184	Ch11
VIM	-7.09202	1.56823e-09	7.44654e-11	1.57934e-06	-1.74659	5.4004e-05	1	0.258207	0.229407	Ch10
SIRT2	6.71292	2.60742e-12	7.04523e-10	1.49422e-05	0.568858	5.28751e-06	0.11191	0.176563	0.229318	Ch19
COMMD4	5.18749	5.41539e-09	1.14224e-06	0.0242259	0.696721	0.000255855	1	0.258263	0.226244	Ch15
FXYD3	8.39701	4.2063e-09	2.29743e-12	4.87263e-08	14.517	0.990522	1	0.179645	0.225497	Ch19
RPL6	5.23885	1.05632e-06	6.43795e-07	0.0136543	1.74502	0.000137504	1	0.225966	0.225349	Ch12
PSMA1	-5.51747	1.0806e-06	1.76537e-07	0.00374418	-1.34946	0.000529502	1	0.250256	0.225017	Ch11
KCNQ5	-5.31618	1.13604e-05	1.04623e-06	0.0221895	-0.456975	0.000461875	1	0.286356	0.224989	Ch6
C11orf49	-6.66583	2.00205e-09	6.62646e-10	1.40541e-05	-0.496995	2.19749e-05	0.465099	0.206823	0.223986	Ch11
LINC01563	5.88004	6.7984e-07	4.90459e-08	0.00104021	0.725158	0.000305552	1	0.25172	0.223976	Ch17
C3orf70	7.33523	3.08418e-08	2.03815e-10	4.32272e-06	1.15727	0.00532825	1	0.28385	0.22308	Ch3
MMP15	9.03144	1.69997e-11	4.12884e-14	8.75686e-10	1.08313	0.000497348	1	0.212351	0.222468	Ch16
APCDD1	8.9537	5.9332e-13	1.98133e-13	4.2022e-09	2.72632	0.0416194	1	0.176657	0.219163	Ch18
CNIH4	-5.35523	1.26619e-06	4.60417e-07	0.00976499	-1.01549	0.000189882	1	0.247635	0.218554	Ch1
ACSF2	6.85511	1.22913e-09	4.78342e-10	1.01452e-05	0.784177	0.000117088	1	0.192416	0.218176	Ch17
SPARC	-5.76005	8.67316e-09	6.67612e-08	0.00141594	-2.03479	5.26539e-05	1	0.1755	0.217606	Ch5
CDH10	-6.67206	3.77444e-07	1.02761e-08	0.000217945	-7.09365	0.991623	1	0.149879	0.216971	Ch5
HTRA1	-17.6327	9.7032e-23	1.7331e-31	3.67573e-27	-3.77336	0.00145424	1	0.187752	0.216689	Ch10
SYNDIG1	5.9884	1.3354e-08	5.21181e-08	0.00110537	0.793848	0.00488236	1	0.17596	0.216524	Ch20
ATP8B5P	-5.75654	1.52165e-06	1.21291e-07	0.00257246	-1.5514	0.000604384	1	0.274993	0.215976	Ch9
HAPLN3	5.37625	4.86944e-05	8.50313e-07	0.0180343	16.2592	0.992943	1	0.205414	0.21272	Ch15
DNAH14	-10.107	1.64654e-14	1.55304e-14	3.29385e-10	-2.38694	0.00321345	1	0.198828	0.21204	Ch1
TEX2	6.34588	9.264e-09	3.26903e-09	6.93328e-05	0.378619	4.5421e-05	0.961335	0.209493	0.211993	Ch17
SORD	6.28074	3.11487e-08	4.62388e-09	9.80679e-05	0.462458	8.76042e-05	1	0.232771	0.211425	Ch15
EHD4	6.28374	8.14438e-09	1.11057e-08	0.000235542	0.439373	0.000100801	1	0.229633	0.209887	Ch15
TJP1	5.18349	1.13063e-06	1.00543e-06	0.0213241	0.702825	1.288e-05	0.272606	0.253049	0.209851	Ch15
ATP5G1	7.48345	5.99389e-12	1.8459e-11	3.91497e-07	2.90329	4.42057e-06	0.0935614	0.177365	0.208488	Ch17
SPON2	-6.7439	2.14789e-09	1.17422e-09	2.49041e-05	-0.456387	4.58604e-06	0.0970636	0.193678	0.208109	Ch4
LSAMP-AS1	5.09343	9.22773e-07	1.36379e-06	0.0289246	0.546859	0.00336235	1	0.220055	0.207486	Ch3
UBE2L3	5.30131	6.23058e-07	5.1045e-07	0.0108261	1.95672	3.33963e-05	0.706833	0.213398	0.207364	Ch22
BOP1	5.03033	3.01778e-06	1.5901e-06	0.0337244	0.311514	0.00156712	1	0.213279	0.207181	Ch8
PLEKHH1	6.83778	3.54718e-11	1.9693e-09	4.17669e-05	25.0154	0.988337	1	0.297752	0.206637	Ch14
CX3CL1	5.09986	5.82333e-06	1.32035e-06	0.0280033	0.545883	0.000679921	1	0.22574	0.205489	Ch16
CDHR3	5.68276	0.000100946	1.19328e-07	0.00253083	0.923743	0.00520482	1	0.321165	0.205475	Ch7
RASL10B	5.13437	6.0078e-05	1.99452e-06	0.0423018	1.17988	0.0295464	1	0.229067	0.204858	Ch17
SMS	5.10692	9.66499e-07	1.85647e-06	0.0393739	0.449454	9.72849e-05	1	0.192514	0.204378	Ch23
ZNF536	16.4985	9.49557e-21	1.42679e-27	3.02607e-23	2.04625	0.000225953	1	0.194384	0.203374	Ch19
VAMP5	6.80572	2.86937e-11	1.83796e-09	3.89812e-05	0.801723	1.26755e-05	0.268277	0.159727	0.201986	Ch2
TMSB4XP4	-20.6587	2.82935e-22	3.29877e-42	6.99635e-38	-4.19483	0.000154138	1	0.193038	0.201794	Ch9
SMIM4	6.04625	3.29352e-09	2.22803e-08	0.000472543	1.09897	7.20804e-05	1	0.241325	0.201751	Ch3
DNALI1	-5.37655	1.71971e-07	4.21019e-07	0.0089294	-0.485702	0.000552207	1	0.124582	0.198777	Ch1
C5orf17	-7.7846	6.43319e-09	1.40746e-10	2.98508e-06	-16.6	0.991403	1	0.0906824	0.196639	Ch5
VCL	-5.71147	2.95443e-09	7.14296e-08	0.00151495	-0.993366	1.51596e-05	0.320854	0.239105	0.195648	Ch10
GUCY1B3	-5.19545	5.01633e-06	1.27249e-06	0.0269883	-0.287885	0.00013765	1	0.230191	0.195539	Ch4
PRDM16	-7.61605	1.43256e-11	2.25381e-10	4.78011e-06	-1.23505	0.000757421	1	0.187373	0.195391	Ch1
CD109	-5.3023	6.02342e-06	9.02439e-07	0.0191398	-0.376097	5.95649e-05	1	0.165761	0.194415	Ch6
CPT1A	-5.05146	1.47839e-05	1.99553e-06	0.0423232	-0.412357	7.85175e-06	0.166182	0.156289	0.194274	Ch11
IL17RB	5.01172	1.52368e-05	2.1038e-06	0.0446194	0.752744	0.00163375	1	0.268297	0.193941	Ch3
TENM2	-7.20735	1.56638e-07	1.31412e-09	2.78712e-05	-7.52055	0.990748	1	0.255076	0.193286	Ch5
LHFPL3	6.09521	1.23826e-06	4.52683e-08	0.000960095	12.6753	0.994599	1	0.294481	0.192811	Ch7
PIGH	5.943	9.09648e-08	2.38352e-08	0.000505522	0.332614	1.4544e-05	0.307824	0.242011	0.19253	Ch14
LOH12CR2	6.1625	7.74321e-07	1.43798e-08	0.000304982	0.561293	0.000441508	1	0.232183	0.191374	Ch12
SIGIRR	-5.29347	0.000445929	1.92271e-06	0.0407787	-24.9367	0.990574	1	0.317977	0.189666	Ch11
ETFB	4.98581	4.18834e-07	2.00255e-06	0.042472	0.786391	7.19399e-06	0.152261	0.150908	0.189076	Ch19
NOL3	6.32721	7.1629e-09	3.58801e-09	7.60981e-05	0.399735	8.9867e-06	0.190204	0.198837	0.189062	Ch16
BMP7	4.94248	8.77338e-06	2.30569e-06	0.0489014	0.411924	5.09227e-05	1	0.145433	0.189047	Ch20
LAPTM4A	-6.8837	9.67543e-11	2.9305e-10	6.21529e-06	-1.38302	2.55532e-06	0.0540833	0.216533	0.189012	Ch2
TMEM145	5.32667	9.37174e-05	1.00247e-06	0.0212613	1.41277	0.0354925	1	0.200646	0.188797	Ch19
PTMA	5.6436	1.14448e-07	1.30555e-07	0.00276895	1.18545	1.1917e-05	0.252224	0.167494	0.188518	Ch2
HOTAIRM1	5.16835	0.000137151	1.93645e-06	0.0410701	75.462	0.997037	1	0.298701	0.187888	Ch7
TBCE	-5.09106	9.58787e-07	1.21185e-06	0.025702	-0.310585	0.00034326	1	0.244701	0.185167	Ch1
ARL3	-5.43152	1.28835e-08	3.14626e-07	0.0066729	-1.41676	2.92791e-06	0.0619692	0.0901136	0.184128	Ch10
MT1M	14.3813	6.29055e-17	3.98074e-23	8.44275e-19	12.7922	0.993442	1	0.171519	0.183889	Ch16
CD151	-6.09337	3.98532e-09	1.19162e-08	0.00025273	-1.62	8.26326e-06	0.174892	0.20328	0.183695	Ch11
TSKU	-5.75216	3.60786e-07	7.65346e-08	0.00162322	-0.360442	1.00291e-05	0.212266	0.203802	0.183137	Ch11
SALL1	5.4305	8.1248e-07	4.1501e-07	0.00880194	0.903908	0.00378207	1	0.151258	0.182763	Ch16
AGAP1	5.71457	2.05825e-07	6.97627e-08	0.0014796	0.335477	0.000238309	1	0.226263	0.18274	Ch2
FRG1BP	5.99868	1.80212e-08	1.84864e-08	0.000392078	0.515272	2.8772e-06	0.0608959	0.164579	0.180953	Ch20
LINC02001	5.54724	5.66355e-07	1.5609e-07	0.00331051	0.385797	0.000101835	1	0.199542	0.180346	Ch17
IL16	6.79439	1.9503e-07	2.37039e-09	5.02736e-05	17.3293	0.990923	1	0.195884	0.179351	Ch15
LAMTOR5	-5.37894	1.93754e-06	3.31202e-07	0.00702447	-2.22632	0.000523308	1	0.186166	0.177794	Ch1
LGR4	-6.23436	4.2148e-10	5.79578e-09	0.000122923	-0.404227	8.16837e-05	1	0.145245	0.177489	Ch11
CD248	-5.32064	8.14817e-05	1.73942e-06	0.0368914	-7.92199	0.988867	1	0.12506	0.176074	Ch11
MINOS1P2	11.0062	1.72529e-12	4.45855e-18	9.45614e-14	2.78057	1.62623e-05	0.344191	0.216858	0.176013	Ch17
KIAA1755	5.73627	5.59601e-08	7.49102e-08	0.00158877	0.473321	8.62058e-05	1	0.167872	0.175702	Ch20
TYMSOS	6.8762	1.0204e-07	6.40297e-10	1.35801e-05	0.83121	5.94435e-05	1	0.115112	0.175378	Ch18
CITED1	5.3227	4.32091e-05	7.13206e-07	0.0151264	0.612043	0.00246107	1	0.257998	0.175375	Ch23
TMEM229B	10.9916	8.84496e-14	3.24864e-17	6.89004e-13	18.2756	0.991535	1	0.179636	0.174946	Ch14
ESF1	6.67033	2.40199e-10	1.59561e-09	3.38413e-05	0.868932	3.86177e-06	0.0817344	0.184532	0.173777	Ch20
CFL1	-5.37692	2.93846e-07	3.53334e-07	0.00749385	-1.59773	6.23988e-05	1	0.192737	0.173642	Ch11
GSTO1	-6.09265	6.75825e-10	1.13871e-08	0.00024151	-1.27526	6.96832e-06	0.147484	0.156775	0.173317	Ch10
TUBB4A	10.0934	1.94185e-14	8.80407e-16	1.86725e-11	1.41282	0.000173671	1	0.263984	0.173141	Ch19
GSTT2	6.12448	5.09265e-07	4.00752e-08	0.000849956	18.2081	0.989626	1	0.188826	0.171231	Ch22
FKBP1A	5.49445	3.81327e-07	2.04782e-07	0.00434322	1.28504	2.97865e-05	0.630431	0.16169	0.168195	Ch20
PRELID3B	6.15482	3.86026e-07	1.44746e-08	0.000306993	0.402786	6.50786e-06	0.137739	0.166782	0.165607	Ch20
PHPT1	-5.59006	1.29369e-07	1.26167e-07	0.00267588	-1.83972	2.63152e-05	0.556961	0.264398	0.16531	Ch9
AATK	7.48961	1.80731e-07	1.18936e-10	2.52251e-06	22.8218	0.98968	1	0.139773	0.16526	Ch17
LDLRAD4	11.6721	1.4181e-16	3.06373e-19	6.49788e-15	1.51719	0.000292563	1	0.184222	0.164256	Ch18
TMEM246	-6.40057	1.23396e-06	1.55282e-08	0.000329337	-0.523378	8.61615e-06	0.182361	0.189147	0.16413	Ch9
ZSWIM7	5.29734	2.48272e-06	8.71356e-07	0.0184806	0.731183	0.000169987	1	0.218987	0.163635	Ch17
HOXD-AS2	6.70913	7.2946e-07	3.40958e-09	7.23138e-05	22.4772	0.992547	1	0.209134	0.163459	Ch2
TIMP4	7.77505	2.87395e-09	4.74259e-12	1.00586e-07	0.510316	2.54429e-06	0.05385	0.203697	0.161608	Ch3
SUMO3	5.38264	6.9522e-10	5.61884e-07	0.011917	1.08707	7.28977e-05	1	0.20046	0.160812	Ch21
FRMD6	5.28108	3.20837e-06	9.96698e-07	0.021139	0.431453	2.82132e-05	0.597132	0.0884216	0.160347	Ch14
BORCS5	5.39957	7.86029e-07	3.05035e-07	0.00646949	0.380267	4.83091e-05	1	0.179746	0.160161	Ch12
DOK1	5.92659	3.44958e-06	3.50518e-08	0.000743414	0.688973	0.000139288	1	0.154611	0.158662	Ch2
MMP23B	-5.41136	1.85106e-05	1.2435e-06	0.0263734	-17.8242	0.987246	1	0.18161	0.157341	Ch1
TMSB10	6.15569	8.30317e-08	8.43397e-09	0.000178876	1.67524	8.22672e-06	0.174118	0.107043	0.156564	Ch2
ECM2	-5.17476	4.62299e-05	1.81072e-06	0.0384035	-0.429779	0.000308563	1	0.219873	0.155221	Ch9
C2orf72	6.69482	1.78432e-06	3.62372e-09	7.68554e-05	24.755	0.992844	1	0.262525	0.154451	Ch2
ZBTB18	-5.22103	7.21956e-06	1.06437e-06	0.0225741	-0.436632	7.47508e-06	0.15821	0.13164	0.153109	Ch1
C14orf132	5.43159	9.72819e-05	4.19163e-07	0.00889002	0.596762	0.000457674	1	0.146067	0.151214	Ch14
SLC1A3	-6.34731	6.14305e-09	4.50169e-09	9.54764e-05	-0.295809	8.76993e-06	0.185616	0.164996	0.151111	Ch5
RPL32	5.99935	1.61099e-07	1.86268e-08	0.000395056	2.08403	6.12812e-06	0.129702	0.139789	0.150014	Ch3
CDK2AP2	-5.45336	8.40637e-07	3.10868e-07	0.00659319	-0.899093	6.2438e-05	1	0.187749	0.149473	Ch11
IRX2	-6.18281	1.02149e-06	6.79535e-08	0.00144123	-25.5302	0.990104	1	0.0246284	0.148541	Ch5
HLA-E	-5.20994	6.93936e-07	8.06489e-07	0.0171048	-0.272357	0.000141506	1	0.172325	0.147596	Ch6
MPP5	5.21578	5.4992e-06	8.86156e-07	0.0187945	0.295776	4.75927e-05	1	0.196345	0.145952	Ch14
TNFRSF1B	-6.15289	6.71776e-07	3.81798e-08	0.000809756	-0.626167	6.12843e-05	1	0.18963	0.145925	Ch1
FASTKD1	5.05204	3.51518e-05	1.4345e-06	0.0304244	0.315342	5.3977e-05	1	0.111796	0.145715	Ch2
HNMT	7.4149	1.21436e-07	1.64355e-10	3.4858e-06	26.5912	0.990355	1	0.229093	0.141098	Ch2
MIA	9.85008	1.91244e-14	2.72306e-15	5.77534e-11	3.04264	0.000260644	1	0.0754799	0.140193	Ch19
ILF3-AS1	5.08825	3.06101e-06	1.22514e-06	0.0259841	0.378278	4.54694e-05	0.962361	0.10246	0.137612	Ch19
ZCCHC14	5.22541	4.40744e-07	6.84125e-07	0.0145096	0.352092	1.52252e-05	0.322241	0.142458	0.137062	Ch16
CACNA1C	-6.87389	1.57153e-08	4.47499e-09	9.491e-05	-18.9653	0.99083	1	0.23485	0.135595	Ch12
TNFRSF10B	-5.11421	1.68042e-05	1.45649e-06	0.0308906	-0.346917	9.25135e-06	0.195805	0.169689	0.135558	Ch8
RNF157	5.61577	1.52649e-07	1.1094e-07	0.00235293	0.347551	3.6426e-05	0.770957	0.175797	0.135546	Ch17
LINC00920	6.36785	7.7212e-09	3.03121e-09	6.42889e-05	0.507095	2.41335e-05	0.510786	0.208363	0.135096	Ch16
BATF3	6.26301	5.78612e-07	1.06097e-08	0.000225021	0.787577	9.78542e-06	0.207108	0.173604	0.134213	Ch1
IER3	-5.38322	5.68648e-05	1.36651e-06	0.0289824	-2.12997	0.0293612	1	0.0788387	0.133394	Ch6
AGA	-5.05108	2.5867e-06	1.59873e-06	0.0339074	-0.253112	0.000159355	1	0.198736	0.133137	Ch4
RPSAP58	18.9526	1.38948e-21	3.18745e-38	6.76026e-34	3.04032	3.16421e-05	0.669704	0.133694	0.132281	Ch19
LINGO1	5.74275	6.41405e-05	1.93589e-07	0.00410582	26.6372	0.989185	1	0.190611	0.13062	Ch15
CTSB	-5.18874	5.17293e-07	9.12637e-07	0.0193561	-0.767064	9.28058e-05	1	0.210365	0.129901	Ch8
FBXL16	6.03752	3.70568e-07	2.70658e-08	0.000574038	0.861511	0.000166347	1	0.141941	0.128609	Ch16
FAM89B	-5.54838	2.7797e-07	1.84868e-07	0.00392086	-0.597132	9.10046e-05	1	0.0912901	0.128558	Ch11
NDUFC1	-5.55438	1.49766e-07	1.47552e-07	0.00312943	-2.37127	4.95329e-05	1	0.118516	0.126318	Ch4
FKBP2	-5.10677	2.31277e-06	1.24047e-06	0.0263091	-1.22771	0.000146792	1	0.156139	0.120546	Ch11
MINOS1P3	6.99061	6.64087e-09	2.64582e-10	5.61151e-06	2.36266	9.09488e-06	0.192493	0.0947959	0.119016	Ch3
NDUFAF8	5.35977	2.00693e-08	6.52625e-07	0.0138415	1.15983	5.94107e-06	0.125743	0.137911	0.117681	Ch17
C5orf38	-5.35752	1.85106e-05	1.51787e-06	0.0321925	-11.4977	0.989624	1	0.0844688	0.115735	Ch5
SEZ6L2	5.21594	1.41989e-06	8.50486e-07	0.018038	0.568574	4.35231e-06	0.0921167	0.0777766	0.114122	Ch16
DBNDD1	8.27877	6.05982e-12	4.006e-13	8.49633e-09	0.637774	8.84996e-06	0.187309	0.0982793	0.113888	Ch16
TCF7L1	5.84423	2.0796e-08	4.08384e-08	0.000866141	0.423995	1.24797e-05	0.264133	0.0844476	0.113643	Ch2
PARP1	5.4371	3.4314e-08	4.16995e-07	0.00884405	0.709621	6.79108e-06	0.143733	0.160235	0.11348	Ch1
CNN1	-5.64948	3.76317e-06	5.11698e-07	0.0108526	-16.0113	0.987697	1	0.112588	0.11308	Ch19
PPP1R18	5.18699	1.45188e-06	7.95687e-07	0.0168757	0.354455	1.45967e-05	0.308938	0.129165	0.112263	Ch6
CRABP1	6.18492	6.41405e-05	3.11453e-08	0.000660561	11.7379	0.99143	1	0.152834	0.111472	Ch15
BCL2A1	6.56439	7.72726e-09	2.22303e-09	4.71482e-05	0.381931	2.68664e-06	0.0568628	0.111014	0.108727	Ch15
LRP10	-5.07598	7.09104e-06	1.31788e-06	0.0279509	-0.487414	0.00106611	1	0.134712	0.107933	Ch14
PDZRN4	5.20395	6.667e-05	1.06076e-06	0.0224976	0.708443	0.000393147	1	0.174084	0.106284	Ch12
KCNIP1	-5.42398	4.45532e-05	1.12675e-06	0.0238973	-1.02429	0.00446682	1	0.155872	0.104691	Ch5
MDGA2	9.5443	5.83554e-13	1.57034e-14	3.33053e-10	25.9566	0.990478	1	0.104136	0.102853	Ch14
C19orf53	5.35181	2.93846e-07	3.78533e-07	0.0080283	1.60837	5.69519e-06	0.120539	0.102126	0.101165	Ch19
HOXD10	5.69809	9.41063e-05	2.32266e-07	0.00492613	21.4156	0.989168	1	0.187314	0.100012	Ch2
SNHG16	6.00125	8.87823e-08	3.90086e-08	0.000827334	0.451856	1.31365e-05	0.278035	0.115498	0.0981516	Ch17
WBSCR27	5.16553	0.00144799	1.58017e-06	0.0335138	0.373334	0.342716	1	0.288183	0.0958427	Ch7
RARRES3	-5.99583	1.94527e-08	2.31185e-08	0.00049032	-0.319541	1.76018e-05	0.372543	0.0666458	0.0958126	Ch11
CYP27A1	6.02597	9.75683e-07	2.36071e-08	0.000500683	0.611183	7.5849e-05	1	0.136647	0.0945811	Ch2
NACA3P	-5.13571	1.60604e-05	2.30067e-06	0.0487949	-2.55839	0.000171843	1	0.145244	0.0943552	Ch4
RGS4	-5.46109	0.000195993	1.03387e-06	0.0219274	-4.77641	0.989597	1	0.130527	0.0929981	Ch1
NFATC2	8.16983	5.98437e-11	1.63793e-12	3.47389e-08	0.806312	2.65092e-05	0.561068	0.115514	0.0914965	Ch20
MID1IP1	5.31372	7.05025e-06	4.83602e-07	0.0102567	0.497868	0.00017841	1	0.155009	0.0912631	Ch23
ADAMTS12	-6.8252	9.4288e-08	5.75937e-09	0.00012215	-22.1157	0.988682	1	0.0129544	0.0897197	Ch5
LZTS1	5.61316	1.06923e-06	1.23739e-07	0.00262439	0.510383	1.30706e-05	0.276638	0.105783	0.0887655	Ch8
FAM117A	5.58049	6.81998e-05	2.37618e-07	0.00503963	0.964501	0.000391962	1	0.17551	0.0869992	Ch17
HIST1H4J	6.25107	3.30006e-07	7.72786e-09	0.0001639	1.33405	6.71676e-06	0.14216	0.073219	0.0869341	Ch6
LPL	12.9816	1.10582e-16	9.29416e-21	1.9712e-16	26.4405	0.992163	1	0.0948245	0.0814335	Ch8
ASPA	7.15037	5.71813e-08	4.81942e-10	1.02215e-05	1.751	0.0224088	1	0.137381	0.0805219	Ch17
ECE2	5.53945	0.000244518	2.33075e-07	0.00494329	0.543634	0.00057318	1	0.189792	0.0800697	Ch3
CNKSR2	9.16052	3.24708e-14	7.75465e-14	1.64468e-09	3.08731	0.0043923	1	0.158675	0.0781098	Ch23
FOXN3	5.0274	2.96997e-06	1.81977e-06	0.0385955	0.383185	2.28161e-05	0.482902	0.0827895	0.0778774	Ch14
HIST1H2AC	5.22955	7.59787e-07	9.12042e-07	0.0193435	0.300729	6.09548e-06	0.129011	0.0449541	0.0732234	Ch6
SYT17	7.20772	5.47768e-09	1.15658e-10	2.45299e-06	0.925356	0.000186656	1	0.0947568	0.0689764	Ch16
CD163L1	5.33224	0.00107147	1.01321e-06	0.0214891	4.91164	0.991919	1	0.225941	0.0685078	Ch12
TIMM17A	-5.15175	2.66535e-08	1.08932e-06	0.0231033	-1.12268	3.15774e-05	0.668335	-0.0075972	0.0624612	Ch1
C1QTNF3	-5.32715	8.00944e-05	1.10044e-06	0.0233392	-0.381946	3.67305e-05	0.777401	0.0604778	0.0579296	Ch5
NDN	-19.8341	1.4396e-19	1.89225e-32	4.01328e-28	-1.38161	2.6373e-05	0.558184	0.0759446	0.0544594	Ch15
KCNK15	-5.3747	4.81549e-05	1.4244e-06	0.0302102	-13.4876	0.991402	1	0.0623881	0.0534903	Ch20
FAM49A	5.35243	1.22726e-06	3.76752e-07	0.00799054	0.339159	1.54771e-05	0.327572	0.112999	0.0517669	Ch2
SCD	-5.52266	6.83474e-07	1.76568e-07	0.00374483	-1.02718	2.11463e-05	0.447562	-0.0129296	0.0506435	Ch10
FSD1	6.44784	2.36118e-09	2.47887e-09	5.25744e-05	0.546987	6.78909e-06	0.143691	0.0709712	0.048802	Ch19
HOXD11	5.8314	6.08107e-06	1.34666e-07	0.00285612	22.7596	0.989315	1	0.130258	0.0479983	Ch2
CYFIP1	-4.9723	2.75647e-06	2.07534e-06	0.0440159	-0.540816	0.000222014	1	0.0843815	0.0475011	Ch15
TMEM100	5.64273	2.08493e-05	2.02514e-07	0.00429512	0.758473	0.000711237	1	0.128789	0.0471476	Ch17
TMPRSS5	6.20888	7.96882e-07	2.81778e-08	0.000597623	14.2684	0.987314	1	0.0907669	0.0435469	Ch11
SATB2	5.03156	7.36489e-05	1.63901e-06	0.0347617	0.407294	8.36094e-05	1	0.095781	0.0426677	Ch2
STRN3	-5.58287	2.29258e-07	1.40953e-07	0.00298948	-0.384262	1.93335e-05	0.409193	0.0426053	0.0372832	Ch14
YIF1B	-5.25354	1.81696e-08	5.84009e-07	0.0123862	-0.478657	2.3429e-05	0.495875	0.0845561	0.0369223	Ch19
IL27RA	7.19277	4.02079e-09	2.86009e-10	6.06596e-06	1.59633	0.0026764	1	0.029855	0.0334512	Ch19
CIITA	5.05795	6.87777e-07	1.92586e-06	0.0408456	0.825122	0.000889582	1	0.0207476	0.0333174	Ch16
MEG3	-5.26347	6.44003e-06	5.63728e-07	0.0119561	-0.361698	6.70113e-05	1	0.0577348	0.0321241	Ch14
CSGALNACT1	11.6511	2.60086e-16	2.07044e-18	4.3912e-14	26.8005	0.989408	1	0.11149	0.0290615	Ch8
SNX6	-6.86039	1.0022e-09	4.96393e-10	1.0528e-05	-0.967371	8.13533e-06	0.172184	-0.00776119	0.0284186	Ch14
CD40	-5.37049	0.000136304	1.44674e-06	0.030684	-3.99926	0.988333	1	-0.0162659	0.0283642	Ch20
HLA-DMB	9.03796	2.47548e-10	3.04164e-14	6.45101e-10	1.01187	3.11403e-05	0.659085	0.0572262	0.0261728	Ch6
HLA-DRB1	5.57957	3.55685e-09	1.32247e-07	0.00280483	0.386199	2.39072e-06	0.0505996	0.0934777	0.0261381	Ch6
PDGFD	-5.93098	9.27845e-06	1.77083e-07	0.00375576	-14.738	0.992066	1	0.00727778	0.0229006	Ch11
MGP	-5.89227	4.19731e-08	7.5754e-08	0.00160667	-0.361921	3.41892e-06	0.0723614	0.0862814	0.0225637	Ch12
FOXG1	12.4355	6.30859e-15	8.33587e-20	1.76795e-15	19.7559	0.991852	1	-0.0442147	0.0190254	Ch14
CASP1	-5.11665	8.42709e-06	1.1954e-06	0.0253532	-0.308954	2.52167e-06	0.0533712	-0.000121117	0.018424	Ch11
CALM3	-5.22952	8.80152e-07	7.06474e-07	0.0149836	-1.00075	1.39097e-05	0.294398	0.0672785	0.0183647	Ch19
KLHL29	8.16159	3.49956e-12	1.11649e-12	2.36797e-08	1.04467	4.83127e-05	1	0.0352267	0.0182234	Ch2
VEGFC	-5.32188	4.0658e-06	1.73148e-06	0.0367229	-6.07343	0.99025	1	0.0910879	0.0167195	Ch4
TRIM14	5.32669	5.60372e-06	5.00555e-07	0.0106163	0.668017	1.3829e-05	0.292692	0.0276387	0.0163809	Ch9
SLC29A1	6.44177	5.38558e-08	3.43845e-09	7.29262e-05	0.702789	5.87209e-06	0.124283	0.0254929	0.0132933	Ch6
TNFRSF21	5.49583	9.1893e-08	2.11532e-07	0.00448639	0.448082	2.40946e-06	0.0509962	0.0315207	0.0110194	Ch6
CD9	15.0576	1.0354e-20	6.62435e-24	1.40496e-19	1.96288	2.70534e-05	0.572586	0.0051832	0.00713839	Ch12
IFIT1	5.23363	5.56955e-07	6.84043e-07	0.0145079	0.352246	1.04523e-05	0.221222	0.0381644	0.00621046	Ch10
DUSP5	5.35072	0.000229336	8.27669e-07	0.017554	1.03599	0.00956331	1	-0.0858917	0.00608578	Ch10
SEL1L3	11.0011	1.30033e-14	2.72958e-18	5.78917e-14	1.11013	3.66879e-05	0.776499	0.0291392	0.00523409	Ch4
GDNF	7.2346	1.16179e-08	3.58177e-10	7.59657e-06	23.9828	0.992588	1	-0.0285391	0.00308936	Ch5
SPTLC3	-6.3269	6.26293e-07	3.9169e-08	0.000830736	-9.35302	0.991079	1	0.0343901	0.00266936	Ch20
PHF19	5.36278	1.52883e-06	4.44644e-07	0.00943046	0.369143	2.60427e-06	0.0551195	0.0117934	-0.00170758	Ch9
ROMO1	4.95049	3.90436e-06	2.27275e-06	0.0482028	1.99572	1.32156e-05	0.279709	-0.0139503	-0.00453191	Ch20
SYT14	10.3803	9.13754e-15	2.70995e-16	5.74753e-12	2.58254	0.000365824	1	-0.0250263	-0.00481064	Ch1
MAD2L2	5.90722	5.50448e-07	9.72901e-08	0.00206343	1.04923	4.06108e-05	0.859529	-0.112681	-0.00602451	Ch1
RPL7P46	7.43425	1.43985e-08	1.2699e-10	2.69334e-06	4.45365	3.86902e-05	0.818878	-0.000722411	-0.00740938	Ch16
SLC41A1	4.97583	4.15619e-06	2.08109e-06	0.0441379	0.422371	6.99659e-05	1	-0.00073005	-0.00896425	Ch1
PTGIS	-7.38223	2.92067e-09	6.6289e-10	1.40592e-05	-25.7217	0.992828	1	-0.0229393	-0.0134234	Ch20
NFATC4	-7.42173	2.57811e-08	4.95198e-10	1.05026e-05	-1.61704	0.000777697	1	-0.00589862	-0.0155261	Ch14
DUXAP10	6.79919	3.1168e-08	2.32228e-09	4.92533e-05	22.2753	0.988624	1	-0.0258022	-0.0160175	Ch14
LDB2	6.13509	4.44068e-07	3.57338e-08	0.000757879	1.67445	0.0184159	1	0.0235328	-0.0161355	Ch4
TUSC3	-55.3724	5.13284e-25	1.77183e-52	3.75787e-48	-10.9622	0.99911	1	-0.0405313	-0.0186626	Ch8
2018-03-01	5.14689	9.41063e-05	2.10661e-06	0.0446791	23.7241	0.991503	1	0.0326165	-0.0187376	Ch1
CCDC88B	5.59782	9.20442e-05	1.95736e-07	0.00415137	0.680674	0.000274873	1	-0.0321458	-0.0202438	Ch11
NDUFAB1	5.24188	1.8533e-06	6.50766e-07	0.0138021	1.7163	1.19459e-05	0.252834	0.0375325	-0.0214741	Ch16
C10orf90	19.7464	9.09359e-21	2.60554e-31	5.52608e-27	3.64583	0.0924452	1	-0.0723555	-0.0236034	Ch10
MYL12A	-22.2723	1.79581e-23	7.7539e-38	1.64453e-33	-41.5856	0.997381	1	-0.00667723	-0.0249947	Ch18
RPS28P7	35.6048	3.1061e-23	1.77196e-64	3.75816e-60	23.9813	0.998849	1	0.0325214	-0.025076	Ch11
BLCAP	-5.14726	5.78319e-07	1.04052e-06	0.0220683	-0.33397	6.08169e-05	1	-0.0720114	-0.0346481	Ch20
LINC01551	5.92657	3.2527e-06	9.02991e-08	0.00191515	2.24348	0.0725565	1	-0.00683538	-0.0376455	Ch14
VSNL1	-5.50874	2.9327e-05	8.26765e-07	0.0175349	-0.659822	0.00540988	1	-0.0158253	-0.0383745	Ch2
ADAMTS10	-5.56364	8.77985e-07	7.0553e-07	0.0149636	-19.5286	0.9875	1	-0.0101028	-0.0386647	Ch19
GRIK4	5.51664	0.00012658	4.8437e-07	0.010273	16.8939	0.988701	1	-0.0288922	-0.0409404	Ch11
MTAP	5.54997	6.29106e-07	1.8162e-07	0.00385199	0.374572	1.02218e-05	0.216344	-0.0196565	-0.0418455	Ch9
PTMS	-5.95215	2.40479e-08	2.32424e-08	0.000492949	-1.31069	2.941e-05	0.622463	-0.0413392	-0.0460439	Ch12
DUS3L	5.24285	0.000122457	7.79188e-07	0.0165258	0.508996	6.49786e-05	1	0.01169	-0.0471543	Ch19
CDKL5	-8.34493	3.08877e-13	9.66839e-14	2.05057e-09	-0.654226	3.90588e-06	0.0826679	-0.0455012	-0.0474431	Ch23
DOCK5	-8.21533	2.99361e-10	2.63646e-11	5.59166e-07	-19.1677	0.989215	1	-0.0312779	-0.0509451	Ch8
FZD3	-8.23875	3.00699e-11	2.4408e-13	5.1767e-09	-0.574771	3.5502e-06	0.0751399	-0.0751066	-0.0546326	Ch8
OSR1	8.01286	2.89755e-09	6.21893e-12	1.31897e-07	1.07705	0.00113138	1	-0.0361441	-0.0605317	Ch2
PRELP	6.14687	1.57217e-06	2.85553e-08	0.00060563	21.6662	0.989203	1	-0.0704435	-0.0615889	Ch1
C1S	-5.29895	5.43706e-07	6.27413e-07	0.0133068	-0.293244	5.0175e-06	0.106195	-0.00793202	-0.0708831	Ch12
APLP2	-5.88596	4.56247e-09	3.09129e-08	0.000655632	-1.27265	2.81713e-05	0.596246	-0.0482328	-0.0718941	Ch11
KCNB1	-5.83072	1.51366e-05	1.88034e-07	0.003988	-0.744522	6.59772e-05	1	-0.142312	-0.0731967	Ch20
HSP90AB1	5.74683	3.81186e-08	6.02545e-08	0.00127794	1.46179	1.4847e-05	0.314236	0.00286724	-0.0750711	Ch6
CORO2B	-5.52674	1.2677e-07	1.76449e-07	0.0037423	-0.352038	0.000120634	1	-0.131508	-0.0782824	Ch15
TRAPPC4	-6.11437	1.19049e-11	1.22937e-08	0.000260738	-1.02261	4.73096e-05	1	-0.0142838	-0.0787251	Ch11
TNFRSF10D	-5.65928	7.04567e-05	4.9323e-07	0.0104609	-9.77448	0.991215	1	-0.164992	-0.0791565	Ch8
SAMD5	5.13266	1.18425e-06	1.04028e-06	0.0220633	0.556978	9.55499e-06	0.202231	-0.0331646	-0.0802306	Ch6
PRTFDC1	5.28415	2.12601e-06	5.80416e-07	0.01231	0.396413	2.68118e-06	0.0567472	-0.0438307	-0.0818387	Ch10
NFASC	6.68489	6.62079e-07	2.5034e-09	5.30947e-05	0.943437	0.00218861	1	-0.0670352	-0.0819337	Ch1
CNIH3	5.02793	2.94224e-06	1.71941e-06	0.036467	0.380986	4.44115e-06	0.093997	-0.0799133	-0.0847638	Ch1
SDC4	-6.20439	1.32159e-07	2.79051e-08	0.00059184	-0.572517	2.48795e-06	0.0526575	-0.1196	-0.0855938	Ch20
GABRG3	-5.84723	4.1505e-05	2.43096e-07	0.00515583	-12.774	0.988751	1	-0.178092	-0.0858775	Ch15
DCLRE1A	5.13043	2.85521e-07	1.0618e-06	0.0225198	0.36183	0.00017213	1	-0.0555404	-0.0864408	Ch10
KHDC1	5.33825	1.07002e-06	6.26823e-07	0.0132943	1.04676	0.0021191	1	-0.0459313	-0.0866179	Ch6
ATCAY	5.49726	7.18364e-08	2.85216e-07	0.00604914	0.799275	0.00198181	1	-0.158397	-0.090258	Ch19
ISG15	6.45911	1.46027e-10	3.90339e-09	8.27871e-05	0.917189	2.46263e-06	0.0521216	-0.0968004	-0.0908298	Ch1
CMTM5	8.08968	1.83116e-08	8.76573e-12	1.85912e-07	14.6967	0.991527	1	-0.070067	-0.0909337	Ch14
CADM1	-5.1063	2.00296e-07	1.14044e-06	0.0241875	-0.674713	0.000201937	1	-0.0487695	-0.091092	Ch11
SCML1	-5.96868	1.62503e-05	1.53501e-07	0.00325561	-8.24068	0.991444	1	-0.0863153	-0.0916824	Ch23
NOX4	-6.74218	1.07258e-08	6.89468e-09	0.000146229	-12.942	0.991935	1	-0.082332	-0.0920472	Ch11
COLEC12	-5.6547	2.6148e-05	4.40437e-07	0.00934123	-1.14242	0.00613913	1	-0.157003	-0.0940504	Ch18
GRIA2	5.93476	8.78283e-10	2.80354e-08	0.000594603	0.5922	2.13629e-05	0.452146	-0.052957	-0.0947807	Ch4
ADAMTS16	8.27936	1.36604e-09	3.83623e-12	8.13627e-08	14.7623	0.990845	1	-0.108166	-0.0956462	Ch5
CCDC8	-6.82222	5.45336e-07	5.07861e-09	0.000107712	-1.39562	0.000885063	1	-0.0736787	-0.0972987	Ch19
RNF182	-6.18372	1.10302e-07	4.5482e-08	0.000964628	-0.737065	8.72309e-05	1	-0.179886	-0.0983985	Ch6
CAHM	5.68586	8.91303e-05	1.94242e-07	0.00411968	1.1171	0.00182977	1	-0.120652	-0.0986116	Ch6
SMIM20	5.53455	8.09719e-09	2.51824e-07	0.00534094	0.404046	1.0103e-05	0.213831	0.0183313	-0.0988415	Ch4
CDK18	5.99224	2.04011e-07	6.93971e-08	0.00147184	23.731	0.990979	1	-0.0199502	-0.102295	Ch1
LGI1	6.62452	1.10629e-08	4.8863e-09	0.000103634	21.8455	0.992649	1	-0.0632854	-0.10549	Ch10
RAB7B	6.81194	6.67635e-09	5.69628e-10	1.20812e-05	0.675245	1.77726e-05	0.376156	-0.0378138	-0.109981	Ch1
ITFG1	-5.34362	3.46898e-07	4.69169e-07	0.0099506	-0.804443	9.09622e-05	1	0.0841682	-0.112221	Ch16
MMP14	4.96327	5.4703e-07	2.15317e-06	0.0456666	0.461473	6.79693e-06	0.143857	-0.0892581	-0.112917	Ch14
EFS	5.15471	4.85391e-06	9.09575e-07	0.0192912	0.536412	7.31422e-06	0.154806	-0.120574	-0.114476	Ch14
AAK1	-5.77577	1.34714e-07	6.95264e-08	0.00147459	-0.508713	7.50774e-06	0.158901	-0.0891822	-0.115101	Ch2
NAMPTP1	5.59396	0.000532925	2.51862e-07	0.00534174	1.85221	0.00191318	1	-0.210315	-0.118291	Ch10
HNRNPAB	5.77543	1.6321e-07	8.77997e-08	0.00186214	0.686282	4.07938e-05	0.863401	-0.105535	-0.120727	Ch5
C11orf24	8.92017	1.23232e-14	3.16445e-13	6.71149e-09	1.21297	1.1457e-05	0.242488	-0.137508	-0.124016	Ch11
PDLIM3	32.9064	2.46608e-23	1.04425e-55	2.21474e-51	1.66839	0.00111718	1	-0.110791	-0.12405	Ch4
PDE3B	5.05152	0.00100852	1.90531e-06	0.0404097	0.510202	0.00136011	1	-0.187123	-0.124284	Ch11
COL5A2	-5.75486	4.88035e-12	5.802e-08	0.00123055	-0.842416	2.01258e-05	0.425963	-0.0593163	-0.124389	Ch2
ASTN2	6.63878	3.23485e-07	4.59906e-09	9.75416e-05	22.5176	0.989823	1	-0.15927	-0.125716	Ch9
PRIMA1	5.18844	3.13868e-05	1.78947e-06	0.0379529	24.1989	0.990697	1	-0.0419828	-0.12586	Ch14
NDRG2	6.01193	1.78432e-06	6.39622e-08	0.00135657	23.4487	0.990951	1	-0.119761	-0.126353	Ch14
PSMD5	5.13934	1.62023e-06	1.06115e-06	0.022506	0.297492	1.49131e-05	0.315636	-0.106946	-0.127534	Ch9
PLA2G4A	7.80582	3.56431e-12	3.01479e-11	6.39408e-07	21.9802	0.992461	1	-0.0243927	-0.127742	Ch1
TMOD1	5.40629	0.000145645	7.54181e-07	0.0159954	22.8738	0.990506	1	-0.0605661	-0.12891	Ch9
CDH6	9.61804	1.64651e-12	1.01173e-15	2.14578e-11	0.830778	2.66664e-05	0.564394	-0.194076	-0.131929	Ch5
RRAS	-5.1191	3.02332e-09	1.06555e-06	0.0225994	-0.419175	8.89463e-05	1	-0.0712194	-0.132006	Ch19
PRAF2	-5.56042	3.81327e-07	1.47038e-07	0.00311853	-1.28067	0.000270419	1	-0.144284	-0.133275	Ch23
PANK1	5.22009	1.27121e-05	7.42055e-07	0.0157382	0.366392	0.00249164	1	-0.182031	-0.133347	Ch10
MTCO2P12	31.3238	1.04857e-22	1.32491e-61	2.81e-57	191.79	0.990594	1	-0.0886867	-0.140332	Ch1
STEAP3	-5.22193	2.28329e-06	1.01071e-06	0.0214362	-0.366169	8.87446e-05	1	-0.126597	-0.142871	Ch2
PLEKHG1	5.11044	3.51897e-05	1.30599e-06	0.0276988	0.358831	5.89365e-05	1	-0.14263	-0.143367	Ch6
OLA1	-5.56029	3.99464e-07	2.27022e-07	0.00481492	-0.777461	0.000561736	1	-0.0945723	-0.146988	Ch2
NAGK	-4.99861	7.07093e-09	1.86228e-06	0.0394971	-0.466418	1.17138e-05	0.247922	0.0253324	-0.150345	Ch2
PLD5	5.71251	1.30519e-05	1.90275e-07	0.00403555	0.793967	0.0154229	1	-0.145867	-0.150453	Ch1
MOG	6.66445	3.10551e-07	3.96012e-09	8.39901e-05	2.11121	0.0781877	1	-0.117023	-0.151747	Ch6
MXI1	5.12498	5.42455e-06	1.06727e-06	0.0226357	0.292496	6.89745e-05	1	-0.178518	-0.152559	Ch10
COL19A1	6.72521	3.11449e-10	3.18387e-09	6.75266e-05	25.3058	0.992391	1	-0.111347	-0.153666	Ch6
LINC01268	8.02945	5.03639e-10	1.13946e-11	2.41668e-07	22.2249	0.992465	1	-0.0418821	-0.154051	Ch6
DRAXIN	5.40578	0.000250075	7.44031e-07	0.0157802	1.71321	0.051399	1	-0.0718502	-0.158439	Ch1
NFIL3	5.91142	5.6086e-07	3.09559e-08	0.000656543	0.410048	5.6796e-05	1	-0.160089	-0.159023	Ch9
ADAMTS4	5.22044	6.01841e-07	7.98285e-07	0.0169308	0.986737	0.000662261	1	-0.0787158	-0.159489	Ch1
PNOC	-5.85537	1.62503e-05	2.35729e-07	0.00499958	-11.2101	0.989397	1	-0.133356	-0.159738	Ch8
BCAS4	-6.62318	6.06855e-12	1.13431e-09	2.40575e-05	-0.588771	1.00544e-05	0.212802	-0.196592	-0.161701	Ch20
B4GALNT3	5.70996	3.29564e-05	2.21295e-07	0.00469344	21.9008	0.991496	1	-0.0528393	-0.162956	Ch12
HAND2	9.99947	1.38144e-14	2.20923e-15	4.68556e-11	21.8559	0.992529	1	-0.17706	-0.163159	Ch4
PPP1R3C	5.62596	3.67742e-05	1.65156e-07	0.00350279	0.42032	0.00183147	1	-0.300706	-0.163231	Ch10
OPRD1	6.14803	9.98538e-06	3.12517e-08	0.000662816	1.96909	0.00972266	1	-0.0952034	-0.165206	Ch1
COTL1	-5.6451	3.10123e-08	1.0177e-07	0.00215844	-0.730579	7.11511e-05	1	-0.0803022	-0.165245	Ch16
OLFM1	6.52922	1.08923e-07	3.98552e-09	8.45289e-05	0.583571	0.000532883	1	-0.168683	-0.167871	Ch9
FAM53B	5.75837	7.91089e-07	7.19155e-08	0.00152526	0.483645	0.000308683	1	-0.196996	-0.16888	Ch10
NFU1	-6.2549	1.52466e-09	5.93272e-09	0.000125827	-0.679526	2.8017e-05	0.592979	-0.0200566	-0.170209	Ch2
SELENOH	5.08933	2.75725e-06	1.71994e-06	0.0364782	1.53648	3.67674e-05	0.778183	-0.131811	-0.170654	Ch11
CHD9	-5.44921	8.6023e-07	2.40335e-07	0.00509726	-0.835773	4.00464e-05	0.847582	-0.145485	-0.174522	Ch16
MLIP	6.0126	1.81068e-06	2.94618e-08	0.000624855	0.505653	0.000323251	1	-0.208035	-0.174843	Ch6
CSTB	-4.98714	2.07083e-06	1.98953e-06	0.0421959	-1.55332	0.000184016	1	-0.16137	-0.17713	Ch21
IGFBP2	-6.3641	2.8748e-09	3.8671e-09	8.20173e-05	-0.983484	1.53298e-05	0.324455	-0.14172	-0.17732	Ch2
GRK3	-5.59429	1.31808e-05	5.22076e-07	0.0110727	-0.781351	0.000678272	1	-0.167147	-0.18004	Ch22
LTBP2	-5.68518	3.0562e-06	2.04124e-07	0.00432926	-0.370524	5.94081e-06	0.125737	-0.124405	-0.182258	Ch14
HCFC1R1	-5.07218	5.36201e-09	1.398e-06	0.0296503	-0.680045	0.0003408	1	-0.0900359	-0.186731	Ch16
BRSK2	5.81869	3.81185e-05	1.22988e-07	0.00260845	1.27374	0.0077074	1	-0.186947	-0.187003	Ch11
ARPC2	-5.17926	2.11719e-06	8.30833e-07	0.0176211	-1.45599	0.000100612	1	-0.215291	-0.187197	Ch2
DSG2	-6.15864	4.36509e-06	7.41777e-08	0.00157324	-1.68022	0.0531979	1	-0.247046	-0.18829	Ch18
ZNF804A	-5.36992	1.85106e-05	1.44979e-06	0.0307487	-7.14073	0.990128	1	-0.15606	-0.188992	Ch2
FBN1	-5.43936	5.50902e-09	2.50714e-07	0.00531739	-1.15097	3.55602e-05	0.752631	-0.147924	-0.192101	Ch15
GALNT16	-5.24021	5.81251e-05	2.3226e-06	0.0492599	-2.51856	0.0324493	1	-0.118728	-0.193606	Ch14
CDKN2A	19.7259	2.88864e-23	8.11292e-31	1.72067e-26	41.6568	0.997675	1	-0.174173	-0.195014	Ch9
PCYOX1L	5.03747	4.85726e-05	1.75971e-06	0.0373217	0.384907	0.00264064	1	-0.239701	-0.197373	Ch5
FRG1CP	-5.40954	1.72096e-05	1.18334e-06	0.0250974	-1.40308	0.00462827	1	-0.233091	-0.198426	Ch20
STMN1	6.21428	2.73262e-08	3.63551e-08	0.000771055	1.08584	0.0015414	1	-0.172897	-0.200129	Ch1
SIX1	-5.58174	2.79258e-06	3.03162e-07	0.00642977	-0.417763	2.96116e-05	0.626729	-0.1507	-0.202505	Ch14
TEX9	-5.25811	3.16065e-05	7.79706e-07	0.0165368	-0.47959	2.88911e-05	0.611479	-0.179499	-0.205598	Ch15
CORO1C	-6.01203	1.00316e-09	1.99417e-08	0.000422943	-1.23946	0.000131781	1	-0.202903	-0.2071	Ch12
SPTBN1	-6.41236	1.44277e-09	2.58132e-09	5.47473e-05	-1.04448	3.36912e-05	0.713075	-0.140976	-0.207858	Ch2
ZNF423	-6.78021	1.28884e-11	6.85149e-09	0.000145313	-21.3708	0.991217	1	-0.18556	-0.20946	Ch16
RXRG	5.57737	2.27402e-05	3.79093e-07	0.00804019	16.8901	0.990499	1	-0.24414	-0.211855	Ch1
CLIC2	-8.39915	2.03411e-10	8.74234e-12	1.85416e-07	-0.793023	0.000591767	1	-0.32163	-0.213514	Ch23
ARHGAP19	6.19415	3.76032e-09	8.2294e-09	0.000174537	0.419006	9.58072e-05	1	-0.198539	-0.21384	Ch10
MZT2A	-5.04955	1.94025e-07	1.44174e-06	0.0305778	-0.511197	0.00025762	1	-0.0843908	-0.214994	Ch2
TFEB	5.80639	3.29581e-08	8.54725e-08	0.00181279	0.865022	0.00276583	1	-0.194585	-0.215126	Ch6
MYADM	-14.1618	3.39995e-20	1.00698e-20	2.1357e-16	-2.22474	5.23647e-05	1	-0.14031	-0.215607	Ch19
ECI2	-5.20051	1.32571e-07	7.45813e-07	0.0158179	-0.661142	0.00172922	1	-0.204469	-0.216075	Ch6
PDE7B	5.50268	2.15277e-08	2.0003e-07	0.00424243	0.518267	5.80724e-05	1	-0.152571	-0.217531	Ch6
BAZ2B	-6.36488	1.22858e-08	3.05436e-09	6.478e-05	-0.396485	3.32476e-05	0.703686	-0.186716	-0.21803	Ch2
RASGEF1C	6.34804	9.8289e-06	1.57219e-08	0.000333445	12.2466	0.992799	1	-0.2242	-0.218341	Ch5
SLC4A4	5.13299	0.000157971	2.18545e-06	0.0463511	2.40916	0.118305	1	-0.25248	-0.218493	Ch4
CDH11	-7.39032	2.53163e-11	1.52362e-11	3.23145e-07	-0.483591	3.602e-06	0.0762363	-0.179308	-0.218901	Ch16
TMSB15A	-5.59651	0.000274568	6.2395e-07	0.0132334	-5.60582	0.993346	1	-0.291403	-0.221917	Ch23
PCGF5	5.97016	8.20559e-08	4.79358e-08	0.00101667	0.463857	1.51761e-05	0.321202	-0.136283	-0.223199	Ch10
TJAP1	6.46247	3.20029e-08	1.82676e-09	3.87437e-05	0.464145	4.27197e-06	0.0904163	-0.19972	-0.224236	Ch6
CHRNA1	-6.64205	3.19044e-09	6.39664e-09	0.000135666	-0.525967	9.39835e-06	0.198916	-0.215216	-0.227366	Ch2
PFN2	-5.07017	3.63744e-07	1.41934e-06	0.0301028	-0.979927	0.000551313	1	-0.186145	-0.22814	Ch3
PLA2R1	-7.38409	1.80776e-09	6.62986e-10	1.40613e-05	-23.0646	0.992507	1	-0.153135	-0.229847	Ch2
ARHGEF3	-5.27096	8.08608e-06	7.80106e-07	0.0165453	-0.355071	0.0002388	1	-0.218229	-0.231206	Ch3
ZMAT1	-5.61275	6.0094e-06	5.87168e-07	0.0124533	-13.0981	0.993046	1	-0.165424	-0.232861	Ch23
ABI3BP	-5.74119	1.34766e-06	1.99082e-07	0.00422233	-0.662872	2.10369e-05	0.445247	-0.180665	-0.234222	Ch3
NAT8L	5.18626	1.96187e-05	1.49154e-06	0.0316341	0.923058	0.0028991	1	-0.171811	-0.234892	Ch4
PCDHB4	5.84873	2.47083e-06	6.01232e-08	0.00127515	0.571378	0.0157208	1	-0.240051	-0.235558	Ch5
EDA2R	-6.18992	3.36944e-07	6.61339e-08	0.00140263	-15.3795	0.992203	1	-0.252851	-0.237406	Ch23
CNRIP1	-5.95453	1.93774e-06	1.45086e-07	0.00307714	-0.758241	0.00108039	1	-0.179328	-0.238628	Ch2
LOXL1-AS1	-8.56849	4.2624e-10	6.87941e-12	1.45905e-07	-5.63141	0.992206	1	-0.202145	-0.239262	Ch15
LRRC17	-5.63646	7.22568e-05	2.47656e-07	0.00525254	-1.08648	0.0266433	1	-0.294854	-0.240419	Ch7
RERG	-5.28608	6.01894e-05	1.67572e-06	0.0355404	-0.753469	0.00653764	1	-0.197422	-0.241066	Ch12
SAP30	6.28063	1.39503e-09	1.52349e-08	0.000323117	0.749714	1.83844e-05	0.389105	-0.201645	-0.241155	Ch4
KCNS3	9.7669	1.67349e-13	6.00787e-15	1.27421e-10	21.1468	0.991097	1	-0.205006	-0.242566	Ch2
ATP10B	7.8936	2.90553e-10	2.0581e-11	4.36503e-07	24.0801	0.991674	1	-0.21295	-0.242569	Ch5
ANXA4	-7.35242	3.56285e-12	1.83156e-11	3.88455e-07	-0.491858	3.40134e-06	0.0719893	-0.157409	-0.243219	Ch2
PLEKHA5	-6.21451	6.64465e-08	1.01388e-08	0.000215033	-0.476927	0.000129206	1	-0.215906	-0.24589	Ch12
ARHGEF4	-6.53048	3.77444e-07	1.78108e-08	0.00037775	-14.0623	0.992155	1	-0.24507	-0.246051	Ch2
VAV3	5.77894	6.72298e-06	1.66967e-07	0.00354121	15.7257	0.993133	1	-0.177815	-0.246519	Ch1
LIPA	7.36337	3.98568e-12	1.15699e-10	2.45386e-06	0.63374	6.29847e-06	0.133307	-0.123548	-0.247535	Ch10
MINDY2	-5.68022	9.7485e-09	8.25473e-08	0.00175075	-0.431181	0.000541156	1	-0.20804	-0.248063	Ch15
DPH2	5.46471	1.00713e-07	2.83064e-07	0.00600351	0.801199	0.000950202	1	-0.0917473	-0.248988	Ch1
C16orf45	-7.17185	4.07185e-09	1.24584e-09	2.64229e-05	-1.12762	0.00236445	1	-0.172263	-0.251014	Ch16
SOX9	-8.74686	7.11311e-12	1.80746e-12	3.83345e-08	-0.868416	1.56802e-05	0.331871	-0.280996	-0.251771	Ch17
SERPINB1	-5.73839	3.31781e-05	3.06947e-07	0.00651003	-0.557583	0.0015043	1	-0.349555	-0.252176	Ch6
KIT	6.11445	1.40043e-05	4.17841e-08	0.000886199	11.3703	0.995384	1	-0.290351	-0.25245	Ch4
FREM1	8.04571	2.56946e-11	4.65446e-12	9.87164e-08	1.27102	0.000737915	1	-0.210944	-0.252469	Ch9
PCDHGC3	5.36646	6.48802e-07	4.11491e-07	0.00872732	0.459786	7.99754e-05	1	-0.212706	-0.253123	Ch5
RAB11A	-5.89186	1.22249e-08	3.01454e-08	0.000639354	-1.38175	0.000230839	1	-0.254934	-0.253441	Ch15
ANXA8L1	6.04154	1.299e-07	5.65745e-08	0.00119989	19.2052	0.991329	1	-0.227275	-0.253926	Ch10
EMILIN1	-5.0216	3.0109e-06	1.93592e-06	0.041059	-0.30491	0.000798424	1	-0.232142	-0.253942	Ch2
SNHG18	14.557	3.68314e-19	1.52211e-24	3.22824e-20	1.49605	3.30877e-06	0.0700301	-0.276482	-0.255514	Ch5
RTN1	-5.54763	3.76317e-06	7.48981e-07	0.0158851	-16.9989	0.991834	1	-0.2247	-0.256276	Ch14
RNF175	7.49602	1.90976e-08	1.15675e-10	2.45336e-06	21.3364	0.992261	1	-0.245485	-0.256999	Ch4
CHCHD7	-5.40443	1.3404e-07	2.9591e-07	0.00627595	-0.604515	0.000333781	1	-0.131906	-0.258195	Ch8
PMAIP1	-6.33684	6.26293e-07	3.77059e-08	0.000799705	-5.83024	0.988057	1	-0.348987	-0.259052	Ch18
SLC35A4	5.23375	2.1119e-06	8.06168e-07	0.017098	0.50639	9.02964e-05	1	-0.224245	-0.25939	Ch5
B3GNT5	-5.2024	3.03281e-05	1.38984e-06	0.0294771	-0.531659	0.000233371	1	-0.237722	-0.260532	Ch3
DAB1	5.36211	5.34005e-05	5.3419e-07	0.0113296	0.725685	0.00704199	1	-0.262932	-0.262061	Ch1
EXTL1	6.14431	2.99691e-07	1.8149e-08	0.000384922	0.949055	0.00107778	1	-0.213251	-0.262111	Ch1
ABCA5	-7.39493	3.2669e-08	4.67102e-10	9.90676e-06	-0.802689	0.000428366	1	-0.321242	-0.263184	Ch17
GAPDHP35	-7.62045	7.32337e-09	1.94071e-10	4.11604e-06	-4.12092	0.000321389	1	-0.231122	-0.265525	Ch16
PSMA6	-7.15909	2.32111e-10	6.2042e-11	1.31585e-06	-1.06129	5.16348e-06	0.109285	-0.258	-0.267051	Ch14
SIX3-AS1	-7.29565	1.64645e-09	8.13349e-10	1.72503e-05	-2.37566	0.00227494	1	-0.228024	-0.26709	Ch2
CD58	5.59837	1.3752e-07	1.79013e-07	0.0037967	0.553157	6.46639e-05	1	-0.215668	-0.267266	Ch1
HSBP1L1	-5.76133	1.43646e-05	1.59136e-07	0.00337512	-0.59382	4.28073e-05	0.906016	-0.320917	-0.267412	Ch18
ACTG2	-21.71	6.2499e-21	2.34207e-37	4.9673e-33	-0.883748	5.14702e-06	0.108937	-0.275594	-0.267916	Ch2
SSC5D	-5.17817	7.5505e-06	1.47855e-06	0.0313586	-0.46619	7.94259e-05	1	-0.242226	-0.271848	Ch19
PPIAP31	6.48573	2.17096e-08	2.00073e-09	4.24335e-05	1.11299	0.000140005	1	-0.240274	-0.271955	Ch10
LRFN5	-5.59931	1.15123e-06	6.17457e-07	0.0130957	-17.3946	0.991875	1	-0.10035	-0.273513	Ch14
SCN1A	-6.47606	1.02149e-06	2.21033e-08	0.000468789	-10.4186	0.993132	1	-0.226575	-0.27525	Ch2
GAS2	10.6602	2.40557e-14	1.31746e-16	2.79421e-12	22.3368	0.994179	1	-0.220121	-0.276223	Ch11
RPS26P3	5.37463	6.41054e-06	4.1077e-07	0.00871202	1.45212	0.00910558	1	-0.270375	-0.276576	Ch9
SCRG1	13.5803	6.32777e-19	8.90339e-22	1.88832e-17	0.801326	3.47051e-06	0.0734532	-0.245905	-0.277758	Ch4
ATP1B1	7.43161	1.75833e-10	1.57301e-11	3.3362e-07	0.559904	1.57934e-05	0.334267	-0.243568	-0.278181	Ch1
BEX1	-6.61994	2.08879e-06	9.50111e-09	0.000201509	-0.912028	0.000161865	1	-0.271394	-0.278233	Ch23
CDHR1	6.82632	3.1168e-08	2.06822e-09	4.38648e-05	13.7032	0.992087	1	-0.22115	-0.278388	Ch10
IQGAP1	-5.39561	1.6911e-07	3.45281e-07	0.00732307	-1.32654	0.000764398	1	-0.202062	-0.278838	Ch15
GAP43	-6.30569	1.8476e-08	4.56677e-09	9.68567e-05	-0.557256	2.60832e-05	0.552051	-0.191307	-0.280731	Ch3
RNF130	5.59267	2.43899e-09	2.9728e-07	0.006305	1.18474	6.99953e-05	1	-0.209689	-0.281307	Ch5
IGSF3	5.20043	0.000408075	1.70694e-06	0.0362024	14.6935	0.993541	1	-0.252259	-0.281593	Ch1
MPZ	7.76636	1.79112e-10	3.5789e-11	7.59049e-07	17.6371	0.993875	1	-0.170977	-0.281662	Ch1
SERINC5	5.70298	7.0302e-07	1.10964e-07	0.00235343	0.789777	0.000420594	1	-0.286736	-0.281991	Ch5
SRP14	-5.30067	1.49766e-07	5.11214e-07	0.0108423	-1.45242	0.000381313	1	-0.25488	-0.282949	Ch15
CORO2A	7.50758	3.6394e-11	4.15756e-11	8.81777e-07	1.04484	0.000302792	1	-0.282523	-0.283716	Ch9
PPARGC1B	8.01226	3.28505e-11	1.22797e-11	2.60439e-07	23.2852	0.991676	1	-0.24743	-0.283951	Ch5
RPL7P21	6.74352	2.69251e-08	7.07382e-10	1.50029e-05	1.43004	0.000234812	1	-0.291972	-0.284595	Ch5
SNED1	-5.77521	6.0094e-06	3.18997e-07	0.0067656	-16.6114	0.992643	1	-0.282418	-0.285277	Ch2
NOTCH1	5.92212	1.65534e-07	2.74576e-08	0.000582349	0.468437	2.22812e-05	0.471581	-0.249146	-0.285453	Ch9
TIMP1	-6.14457	3.44283e-08	8.97471e-09	0.000190345	-1.03303	0.000660015	1	-0.235343	-0.28572	Ch23
ILDR2	7.14226	5.56e-10	5.99801e-11	1.27212e-06	0.649239	4.04371e-06	0.0855851	-0.211543	-0.285918	Ch1
SLC8A1	-8.76735	1.71683e-10	3.21617e-12	6.82117e-08	-18.8562	0.993176	1	-0.248051	-0.28644	Ch2
SH3RF2	7.88613	6.87227e-08	2.12609e-11	4.50922e-07	22.6144	0.994779	1	-0.311923	-0.286898	Ch5
COL18A1	-9.26925	6.43273e-13	5.09591e-16	1.08079e-11	-1.36725	8.74548e-06	0.185098	-0.253242	-0.287065	Ch21
MIAT	-7.10794	4.59804e-10	5.77005e-10	1.22377e-05	-0.490237	2.35003e-05	0.497383	-0.331065	-0.287447	Ch22
ANO3	5.58258	5.05083e-08	3.712e-07	0.00787278	26.9853	0.989668	1	-0.23249	-0.287563	Ch11
UACA	-20.7777	1.08733e-21	9.28319e-43	1.96887e-38	-1.63224	0.000495449	1	-0.280039	-0.288089	Ch15
SMPDL3A	7.69264	1.84753e-10	8.04725e-12	1.70674e-07	0.525834	3.94952e-05	0.835916	-0.248262	-0.289253	Ch6
COL15A1	18.8331	7.60041e-22	6.00149e-30	1.27286e-25	26.1574	0.994367	1	-0.228995	-0.289707	Ch9
PDIA5	-7.54133	3.36939e-11	1.03436e-11	2.19377e-07	-0.618454	1.6207e-05	0.343022	-0.248508	-0.289865	Ch3
VASN	-7.36558	6.85869e-10	4.32359e-10	9.16991e-06	-0.967583	4.91201e-05	1	-0.24322	-0.290374	Ch16
CHST7	-5.94399	5.07644e-07	4.22212e-08	0.000895469	-0.490931	0.000205133	1	-0.296002	-0.290609	Ch23
SERPINF1	-35.124	6.97409e-25	1.46347e-42	3.10388e-38	-2.13449	0.00718985	1	-0.357546	-0.291087	Ch17
SORBS1	6.68403	2.28352e-10	6.05401e-10	1.284e-05	0.522234	6.05609e-06	0.128177	-0.256958	-0.291382	Ch10
DNER	-10.8527	3.9774e-14	1.3711e-15	2.90796e-11	-8.93181	0.991659	1	-0.346615	-0.292058	Ch2
HGSNAT	-5.49118	1.80905e-06	2.20717e-07	0.00468119	-0.40239	0.00129416	1	-0.268297	-0.29243	Ch8
LINC00339	6.86391	5.79408e-09	2.90245e-10	6.1558e-06	0.617523	0.000289351	1	-0.262905	-0.293133	Ch1
LGALS3	-5.34098	8.7596e-13	6.36571e-07	0.013501	-0.505127	0.00021977	1	-0.149004	-0.293321	Ch14
RAB11FIP1	-5.76666	1.62503e-05	3.29437e-07	0.00698702	-13.0765	0.99299	1	-0.323363	-0.293504	Ch8
COL4A6	-6.0557	6.26293e-07	1.10297e-07	0.00233928	-16.101	0.992835	1	-0.319935	-0.294931	Ch23
SCOC-AS1	5.03123	1.56309e-05	1.95869e-06	0.0415418	0.688935	0.00733552	1	-0.306761	-0.296635	Ch4
FN1	-14.2776	2.78874e-21	4.89918e-28	1.03907e-23	-2.61815	6.57429e-06	0.139145	-0.280208	-0.296918	Ch2
COL3A1	-42.3795	8.70323e-25	8.73926e-59	1.85351e-54	-0.904115	4.88202e-05	1	-0.334774	-0.29753	Ch2
MEGF10	5.32473	2.39912e-06	5.48235e-07	0.0116275	0.503895	0.00689489	1	-0.300051	-0.298117	Ch5
AIF1L	19.825	3.41147e-21	2.40779e-33	5.10669e-29	1.40635	3.63643e-05	0.769651	-0.294652	-0.298415	Ch9
AFAP1L2	20.5618	7.583e-23	2.53046e-32	5.36685e-28	28.4028	0.99621	1	-0.319711	-0.298818	Ch10
MIR99AHG	-7.25897	4.83253e-11	3.49972e-11	7.42255e-07	-0.858087	0.000406955	1	-0.243286	-0.300576	Ch21
HSD17B7	5.58339	1.2003e-07	1.68469e-07	0.00357305	0.373578	5.3671e-05	1	-0.267701	-0.300964	Ch1
DOK6	-5.26337	2.81348e-05	2.1481e-06	0.045559	-19.6699	0.991644	1	-0.34484	-0.30136	Ch18
KCNJ10	6.32531	3.96586e-06	1.72977e-08	0.000366867	19.0105	0.993866	1	-0.288176	-0.302075	Ch1
CDC7	7.9628	1.95432e-12	8.23507e-13	1.74658e-08	0.635925	2.82816e-05	0.598581	-0.163573	-0.302115	Ch1
CELSR2	7.73122	3.11262e-11	2.48231e-12	5.26473e-08	0.685554	3.60607e-05	0.763226	-0.196087	-0.302437	Ch1
RUBCNL	5.19013	0.000301851	1.77758e-06	0.0377008	7.37319	0.995528	1	-0.327563	-0.302628	Ch13
AFAP1L1	6.46142	2.1036e-05	9.74946e-09	0.000206776	11.912	0.992231	1	-0.296453	-0.304848	Ch5
RPS6KA1	6.38567	8.06703e-07	8.42803e-09	0.00017875	0.606718	0.0174457	1	-0.241676	-0.308143	Ch1
NHSL2	-6.75133	3.0879e-07	7.0927e-09	0.000150429	-2.03318	0.0614533	1	-0.29905	-0.309631	Ch23
PRSS35	5.13282	3.52478e-09	1.14245e-06	0.0242303	0.627478	0.00148886	1	-0.283578	-0.309942	Ch6
PLEC	-6.21921	4.04375e-10	6.52929e-09	0.00013848	-1.05797	5.73049e-05	1	-0.191389	-0.310836	Ch8
GEM	-5.65875	3.24843e-06	2.06921e-07	0.00438858	-0.256162	0.0159941	1	-0.352679	-0.312375	Ch8
UGT8	7.41767	1.12835e-11	1.62398e-10	3.44429e-06	19.7654	0.992068	1	-0.249147	-0.313698	Ch4
ANKRD20A4	7.33848	2.58735e-09	2.28724e-10	4.85101e-06	21.995	0.991063	1	-0.289806	-0.316009	Ch9
RGMA	-7.14033	1.7744e-09	2.20944e-10	4.68601e-06	-0.54215	0.000297551	1	-0.34627	-0.316027	Ch15
OXTR	-6.54526	3.205e-08	1.30499e-08	0.000276776	-0.734469	0.000425819	1	-0.240977	-0.316114	Ch3
HOMER1	6.27517	1.38142e-07	4.69566e-09	9.95902e-05	0.587178	0.000925381	1	-0.35691	-0.317222	Ch5
CACNA2D1	-5.90394	1.70104e-07	4.02542e-08	0.000853752	-0.551748	0.0213175	1	-0.304402	-0.317525	Ch7
JAM2	-6.32897	2.18714e-09	3.75096e-09	7.95542e-05	-0.545268	0.000134101	1	-0.286304	-0.317543	Ch21
ADGRL3	8.97172	2.79215e-12	5.39089e-15	1.14335e-10	0.842092	3.28334e-05	0.694918	-0.273038	-0.318943	Ch4
CTNNB1	-5.8857	3.27156e-08	3.12942e-08	0.000663719	-1.06986	0.000444921	1	-0.289731	-0.319001	Ch3
ISLR	-6.20813	1.02149e-06	6.16926e-08	0.00130844	-16.9728	0.9909	1	-0.264085	-0.319431	Ch15
IL7	-5.34897	1.06062e-05	1.56661e-06	0.0332262	-18.6905	0.991474	1	-0.328405	-0.319972	Ch8
CELSR1	-6.73912	1.37996e-07	5.73026e-09	0.000121533	-0.885877	0.00045542	1	-0.354828	-0.320449	Ch22
KITLG	-5.40045	0.000962341	1.29483e-06	0.027462	-8.44781	0.990852	1	-0.331824	-0.320887	Ch12
AQP7P1	6.37875	4.24502e-06	1.38158e-08	0.00029302	11.8942	0.990996	1	-0.298341	-0.321153	Ch9
MZT2B	-4.98758	1.8533e-06	1.89809e-06	0.0402566	-1.02178	0.00150461	1	-0.266958	-0.321555	Ch2
PLEKHS1	14.5658	2.05478e-20	1.16417e-25	2.46909e-21	19.69	0.99343	1	-0.315663	-0.321983	Ch10
PTRF	-7.76697	5.01452e-13	2.06226e-12	4.37386e-08	-1.52201	6.2151e-06	0.131543	-0.275147	-0.323364	Ch17
TFB1M	5.94507	5.42469e-09	2.34299e-08	0.000496926	0.363383	0.000700115	1	-0.282098	-0.323822	Ch6
SPAG1	-6.08365	3.14364e-08	2.79367e-08	0.000592509	-0.487621	0.000886973	1	-0.338036	-0.32452	Ch8
MIR100HG	-7.40229	2.08552e-10	1.41208e-11	2.99488e-07	-0.41174	1.80654e-05	0.382354	-0.269203	-0.325499	Ch11
HMGA2	-6.82471	1.7304e-09	6.49678e-10	1.3779e-05	-0.538481	8.38125e-05	1	-0.267666	-0.325728	Ch12
TCTEX1D2	-6.01518	3.35642e-08	1.83214e-08	0.000388578	-0.703981	0.00748314	1	-0.310696	-0.326039	Ch3
TNFRSF19	6.51167	4.60274e-08	1.84941e-09	3.92241e-05	33.0663	0.996218	1	-0.324767	-0.326468	Ch13
FLNB	-6.18706	6.48775e-08	1.27034e-08	0.000269427	-0.363296	0.000166768	1	-0.342364	-0.330086	Ch3
COL16A1	6.2337	1.57534e-08	5.96295e-09	0.000126468	0.544453	0.000660935	1	-0.274711	-0.332815	Ch1
BEX4	-6.53769	4.91628e-09	1.72797e-09	3.66486e-05	-0.354601	0.00018764	1	-0.297213	-0.332828	Ch23
ITGA1	6.17852	6.67779e-08	1.26299e-08	0.000267868	0.666991	0.00140837	1	-0.302067	-0.332939	Ch5
ROR1	9.09844	1.13074e-12	4.5341e-14	9.61638e-10	1.2373	0.000277273	1	-0.247053	-0.333788	Ch1
MFAP5	-44.3395	1.16458e-23	1.92217e-46	4.07672e-42	-6.35835	0.99924	1	-0.390475	-0.334565	Ch12
POU3F2	12.4313	4.60549e-16	8.47813e-20	1.79813e-15	21.9692	0.994207	1	-0.305056	-0.334948	Ch6
PCDHGB6	6.12175	2.96065e-08	2.53338e-08	0.000537304	1.01681	0.00232864	1	-0.341128	-0.335729	Ch5
MEST	-5.0673	1.28027e-05	1.49981e-06	0.0318094	-0.291646	0.013935	1	-0.333756	-0.338266	Ch7
NGEF	-9.77854	8.10012e-15	7.0705e-14	1.49958e-09	-28.5125	0.991315	1	-0.314295	-0.33879	Ch2
LRIG3	-5.19419	6.56891e-05	2.12187e-06	0.0450028	-0.899711	0.000240054	1	-0.334084	-0.339089	Ch12
LRP1B	-7.67614	2.77049e-11	2.60298e-11	5.52065e-07	-0.44185	1.7031e-05	0.360461	-0.357086	-0.339272	Ch2
TKT	-5.63865	6.13299e-09	1.0155e-07	0.00215377	-0.581591	0.00125002	1	-0.272699	-0.339615	Ch3
ZNF385D	-12.2307	2.56102e-16	1.06472e-17	2.25817e-13	-8.62484	0.992496	1	-0.295919	-0.339882	Ch3
WLS	5.83814	2.64037e-07	5.79763e-08	0.00122962	0.390707	0.00147276	1	-0.287119	-0.341278	Ch1
ANKRD20A1	7.54346	2.39049e-09	7.13461e-11	1.51318e-06	2.49477	0.00316541	1	-0.237712	-0.342116	Ch9
GSTM1	8.70519	4.2063e-09	5.99989e-13	1.27252e-08	8.04835	0.993324	1	-0.267923	-0.343321	Ch1
ANPEP	-8.57674	5.51258e-13	6.66539e-12	1.41366e-07	-16.2155	0.993179	1	-0.363057	-0.344018	Ch15
TWIST2	-9.17932	1.01868e-11	4.15475e-13	8.81181e-09	-1.05264	0.000488672	1	-0.380365	-0.345747	Ch2
SRGAP3	-8.32895	5.98089e-09	6.92851e-12	1.46947e-07	-0.65495	7.90679e-06	0.167347	-0.34818	-0.348162	Ch3
DNAJC15	5.81201	1.54953e-05	5.80095e-08	0.00123032	0.542243	0.0519218	1	-0.374616	-0.348671	Ch13
TNNC1	-7.27857	1.96383e-06	8.0219e-10	1.70137e-05	-0.913494	0.000214119	1	-0.385916	-0.348841	Ch3
PTGFRN	6.66406	1.48921e-09	8.32613e-10	1.76589e-05	0.59544	0.000130383	1	-0.237342	-0.350659	Ch1
SLC44A1	10.165	6.26762e-17	3.88856e-16	8.24725e-12	1.13294	5.06558e-06	0.107213	-0.283216	-0.351192	Ch9
TPM1	-5.91401	6.56926e-10	2.91045e-08	0.000617276	-0.650488	9.06246e-05	1	-0.306623	-0.351538	Ch15
TSC22D3	-7.48233	9.18938e-11	9.17778e-12	1.94651e-07	-0.5889	1.19108e-05	0.252091	-0.294622	-0.353637	Ch23
KLHL5	7.3052	6.01488e-10	2.41876e-11	5.12994e-07	0.71508	0.000790856	1	-0.333481	-0.353705	Ch4
TMSB4X	-22.9172	1.20587e-22	4.82863e-42	1.0241e-37	-3.37074	0.00173903	1	-0.347567	-0.356009	Ch23
ADO	6.97087	8.16846e-10	3.07884e-10	6.52991e-06	0.462491	4.59132e-05	0.971752	-0.307795	-0.356549	Ch10
STARD13	7.08167	3.44031e-10	1.06935e-10	2.26799e-06	1.18944	0.0709728	1	-0.306131	-0.357709	Ch13
KRT7	-5.52384	2.15891e-05	6.93648e-07	0.0147116	-1.27047	0.00158295	1	-0.367412	-0.358196	Ch12
STRA6	-15.3228	2.33691e-20	4.71968e-22	1.001e-17	-5.63286	0.993599	1	-0.345649	-0.358842	Ch15
PLAG1	-6.4753	2.17706e-07	1.31853e-08	0.000279646	-0.648742	0.0019006	1	-0.409258	-0.359035	Ch8
LINC01833	-9.67594	9.15548e-14	5.9673e-14	1.2656e-09	-1.26763	0.000154144	1	-0.333768	-0.361175	Ch2
LIN7A	-6.57219	2.59392e-06	6.95772e-09	0.000147566	-0.533725	0.000210207	1	-0.36275	-0.362068	Ch12
ABCC8	6.86876	4.2063e-09	1.72501e-09	3.65857e-05	18.896	0.992273	1	-0.291038	-0.362552	Ch11
SP9	-9.37885	1.13176e-12	3.16275e-13	6.70788e-09	-14.4236	0.991687	1	-0.344072	-0.363315	Ch2
RASGEF1B	8.16116	2.96848e-11	6.4205e-12	1.36172e-07	20.5356	0.995231	1	-0.311026	-0.364603	Ch4
SELENOM	-15.8652	1.69677e-19	2.34399e-30	4.97136e-26	-1.21894	2.76372e-06	0.0584942	-0.364015	-0.364779	Ch22
EFNA1	7.64029	3.20758e-12	6.59493e-12	1.39872e-07	0.496188	0.000208011	1	-0.268935	-0.365746	Ch1
ATG4C	6.45827	2.54085e-08	2.87762e-09	6.10315e-05	0.471919	0.000102403	1	-0.314308	-0.366346	Ch1
ZFHX3	-16.8254	8.22894e-20	3.97752e-34	8.43591e-30	-1.36952	4.47309e-06	0.094673	-0.336041	-0.366734	Ch16
RFTN1	-7.66557	1.19497e-11	6.2918e-11	1.33443e-06	-0.570302	3.66653e-06	0.0776021	-0.288574	-0.366856	Ch3
NSD1	14.5814	7.62677e-18	2.243e-24	4.75718e-20	1.53816	0.000222025	1	-0.380765	-0.368363	Ch5
FGF1	8.96076	8.91645e-13	2.98192e-14	6.32436e-10	0.844507	0.000136684	1	-0.340598	-0.370849	Ch5
GPX3	10.9085	5.28995e-16	1.25274e-18	2.65693e-14	0.706612	5.09021e-05	1	-0.330954	-0.370928	Ch5
EPS8	-5.95037	3.81963e-11	2.27195e-08	0.000481857	-0.863164	0.00130564	1	-0.286636	-0.37172	Ch12
ZFPM2	-6.33482	1.22291e-07	1.98982e-08	0.000422021	-0.617009	0.00216701	1	-0.430321	-0.371864	Ch8
GLIPR1	-6.54073	2.33358e-10	1.2336e-09	2.61633e-05	-0.41348	0.000831224	1	-0.269647	-0.371901	Ch12
SIX3	-22.5984	4.2902e-23	3.6145e-31	7.66599e-27	-24.1196	0.996065	1	-0.327563	-0.372154	Ch2
PDP1	-6.43987	3.69939e-11	2.12252e-09	4.50165e-05	-0.430003	0.00072923	1	-0.267719	-0.372192	Ch8
ZFHX4	-5.65562	2.18212e-07	9.2792e-08	0.00196803	-0.373681	0.00671367	1	-0.335403	-0.372945	Ch8
LINC00844	7.93417	1.04882e-08	5.59411e-12	1.18646e-07	0.875166	0.000214971	1	-0.35508	-0.373214	Ch10
ID3	6.76396	4.91688e-06	1.66375e-09	3.52865e-05	0.688807	0.0307629	1	-0.384397	-0.375728	Ch1
ZFPM2-AS1	-7.40612	8.06981e-09	4.02136e-11	8.52891e-07	-0.396293	0.000224876	1	-0.422974	-0.375801	Ch8
LEF1	7.7787	5.47448e-12	1.28288e-11	2.72087e-07	1.14853	0.000561436	1	-0.288279	-0.376766	Ch4
DNAJC6	6.34295	1.50879e-11	4.41353e-09	9.36065e-05	0.684209	0.00101168	1	-0.268727	-0.377993	Ch1
CREG1	5.86999	3.90158e-07	3.34997e-08	0.000710495	0.295012	0.00100989	1	-0.352551	-0.378074	Ch1
FIBIN	9.59449	7.12786e-15	1.26418e-14	2.6812e-10	25.9728	0.993956	1	-0.280573	-0.378867	Ch11
SLFN11	-7.90577	6.43319e-09	8.81215e-11	1.86897e-06	-13.1544	0.991718	1	-0.385957	-0.37951	Ch17
OTP	8.72651	2.62021e-10	5.46786e-13	1.15968e-08	18.7439	0.995971	1	-0.371741	-0.380422	Ch5
BMP8B	8.22229	1.79112e-10	4.91927e-12	1.04333e-07	20.748	0.995258	1	-0.30483	-0.382115	Ch1
NCOR2	-7.39358	9.43276e-10	1.56031e-11	3.30927e-07	-0.910041	0.000122801	1	-0.350984	-0.382425	Ch12
LINC00839	11.1962	1.0279e-12	6.18537e-19	1.31186e-14	0.921912	1.42544e-05	0.301695	-0.369624	-0.385352	Ch10
PPFIA2	-6.53884	4.44094e-06	1.73642e-08	0.000368278	-17.0227	0.994467	1	-0.422255	-0.386664	Ch12
PCDHB16	5.33518	1.3066e-07	4.05334e-07	0.00859674	0.334836	0.0233578	1	-0.390841	-0.386697	Ch5
LRP1	-7.43531	1.46264e-10	1.38122e-11	2.92943e-07	-1.10051	0.000122109	1	-0.368284	-0.387735	Ch12
MYH9	-7.19617	5.45223e-12	8.22195e-11	1.74379e-06	-1.34689	0.00812329	1	-0.250686	-0.387884	Ch22
ALDH2	-8.23562	3.78707e-11	3.46524e-13	7.34943e-09	-0.799995	1.0542e-05	0.223122	-0.368832	-0.391272	Ch12
SLC26A2	6.98446	9.09733e-11	2.77867e-10	5.89329e-06	0.561666	3.3482e-06	0.0708646	-0.340548	-0.39128	Ch5
FGFR1	-6.52888	3.25719e-10	1.33711e-09	2.83587e-05	-0.686079	0.00142949	1	-0.300986	-0.395468	Ch8
ASPH	-5.92969	1.63027e-08	2.85027e-08	0.000604514	-0.748437	0.00233082	1	-0.294401	-0.396572	Ch8
EGR2	9.04175	5.82308e-13	4.60529e-15	9.76736e-11	0.475914	9.18803e-06	0.194465	-0.355463	-0.396929	Ch10
MSRB3	-5.37773	8.81056e-08	3.68664e-07	0.007819	-0.455575	0.000261186	1	-0.328811	-0.397898	Ch12
MYRF	11.294	6.89974e-16	3.04613e-18	6.46054e-14	1.38236	0.00132684	1	-0.301488	-0.401115	Ch11
PRICKLE1	-6.79384	4.69236e-08	9.53297e-10	2.02185e-05	-0.508285	0.000131745	1	-0.344381	-0.403524	Ch12
CHST2	-5.906	2.32035e-06	5.4355e-08	0.00115281	-0.564629	5.88317e-05	1	-0.391906	-0.404009	Ch3
PDPN	18.3479	4.19915e-21	1.73613e-33	3.68216e-29	1.20596	0.000504106	1	-0.377697	-0.405356	Ch1
SPATA6	6.7181	1.41214e-09	5.77487e-10	1.22479e-05	0.375029	0.00141925	1	-0.347284	-0.405667	Ch1
CADPS2	-8.85844	8.93349e-12	9.9973e-15	2.12033e-10	-1.05409	0.00325986	1	-0.390579	-0.405804	Ch7
CAMK2N1	6.87984	4.13513e-10	2.26508e-10	4.804e-06	0.321459	0.00967262	1	-0.336862	-0.408444	Ch1
FZD6	-8.57842	2.03306e-10	6.62285e-12	1.40464e-07	-8.2434	0.993462	1	-0.417251	-0.411354	Ch8
PGM1	9.07972	1.40486e-13	4.15543e-15	8.81326e-11	0.745095	1.63602e-05	0.346264	-0.341048	-0.411711	Ch1
HEY1	-9.40874	1.00738e-12	3.38906e-15	7.18787e-11	-0.437449	0.000114424	1	-0.46618	-0.414491	Ch8
ADGRG6	14.7047	9.159e-18	2.82099e-27	5.98304e-23	1.00033	4.79405e-06	0.101466	-0.375885	-0.4183	Ch6
APOOL	-9.14044	2.53346e-12	7.7837e-13	1.65085e-08	-16.4346	0.990661	1	-0.444049	-0.425482	Ch23
IFT57	-8.27299	1.97341e-12	3.5655e-13	7.56206e-09	-0.733276	0.000217069	1	-0.344693	-0.425705	Ch3
ATP2B1	-9.8059	4.49582e-17	6.19622e-17	1.31416e-12	-2.57285	6.07135e-05	1	-0.349434	-0.42665	Ch12
ZC2HC1A	-8.9542	7.80237e-12	2.05794e-14	4.36468e-10	-0.748567	2.15827e-05	0.456799	-0.40926	-0.430793	Ch8
XIST	-8.0505	1.29514e-11	5.0405e-11	1.06904e-06	-8.77676	0.993726	1	-0.350644	-0.432052	Ch23
PAPSS2	9.97049	1.71032e-14	2.63951e-15	5.59814e-11	0.823815	4.67786e-05	0.990068	-0.390003	-0.433468	Ch10
TES	-6.33219	3.62426e-07	2.64021e-08	0.000559962	-1.22749	0.0144748	1	-0.361837	-0.435132	Ch7
PRELID2	12.5398	2.25439e-16	8.71133e-23	1.84759e-18	0.915889	8.26182e-06	0.174861	-0.449484	-0.435235	Ch5
STAT6	-7.60336	4.74305e-11	1.96338e-10	4.16412e-06	-0.926351	0.000326122	1	-0.405093	-0.436201	Ch12
FOXP1	-9.25905	2.05664e-13	6.82616e-15	1.44776e-10	-0.560754	3.4286e-06	0.0725664	-0.41613	-0.438559	Ch3
PRKAR2B	-5.70299	8.41469e-06	1.88149e-07	0.00399046	-0.517293	0.0284894	1	-0.421573	-0.439588	Ch7
IGFBP6	-7.19643	3.04021e-09	1.42499e-10	3.02226e-06	-0.476708	0.00017011	1	-0.430701	-0.441505	Ch12
ARL6IP5	-7.06501	7.40212e-11	1.48052e-10	3.14004e-06	-1.2421	0.000381899	1	-0.320086	-0.445028	Ch3
PTHLH	-7.16961	1.1759e-09	1.43409e-09	3.04156e-05	-18.383	0.99367	1	-0.36741	-0.445734	Ch12
CALB1	-8.83758	1.7432e-11	2.08447e-12	4.42095e-08	-0.937883	0.00546481	1	-0.495378	-0.44594	Ch8
TNFAIP8	8.69571	1.01637e-11	1.88683e-14	4.00177e-10	0.635041	0.000258572	1	-0.424504	-0.452537	Ch5
SCARB2	5.78428	7.15228e-10	6.2689e-08	0.00132957	2.05811	0.000386302	1	-0.404753	-0.452791	Ch4
COL6A1	-14.0377	2.9077e-21	1.52491e-27	3.23418e-23	-3.88025	0.000797713	1	-0.410435	-0.453656	Ch21
NPY	-6.63984	4.10131e-07	1.02104e-08	0.000216551	-53.0582	0.995348	1	-0.517525	-0.45611	Ch7
SFRP4	-9.23347	3.53128e-11	2.80199e-14	5.94274e-10	-14.8978	0.995558	1	-0.541293	-0.457525	Ch7
MYL6	-7.38603	4.66698e-10	1.63006e-11	3.4572e-07	-1.67722	0.000197968	1	-0.428837	-0.460114	Ch12
MSI2	-8.1437	2.29741e-13	2.64607e-13	5.61205e-09	-0.836838	4.72679e-05	1	-0.444929	-0.462058	Ch17
CSRP2	-10.4947	1.47423e-17	7.47872e-19	1.58616e-14	-1.33553	3.23466e-05	0.684615	-0.385012	-0.462668	Ch12
SULF1	-6.97913	3.65794e-09	3.17742e-09	6.73898e-05	-29.6622	0.993631	1	-0.462636	-0.464179	Ch8
LXN	-8.31939	4.78471e-10	1.78946e-11	3.79527e-07	-4.86276	0.99189	1	-0.465344	-0.465962	Ch3
EGFR	-8.57287	8.99275e-12	2.81694e-13	5.97444e-09	-5.18663	0.992032	1	-0.453221	-0.469529	Ch7
PPP1R14C	13.8819	3.27149e-18	2.7071e-22	5.74149e-18	21.3322	0.994622	1	-0.423721	-0.469636	Ch6
HGF	-5.40289	2.09287e-06	1.28319e-06	0.0272152	-13.2023	0.995034	1	-0.410236	-0.469792	Ch7
EDNRB	10.7507	3.3228e-12	1.68438e-18	3.5724e-14	1.29014	0.0651386	1	-0.449316	-0.469861	Ch13
EFCAB7	9.29944	1.13582e-12	6.52726e-16	1.38437e-11	0.565949	7.81159e-06	0.165332	-0.360564	-0.47009	Ch1
SEMA3C	-7.0626	6.79158e-10	1.42199e-09	3.01589e-05	-1.84754	0.168363	1	-0.399622	-0.47084	Ch7
FSTL1	-10.7279	3.20532e-18	5.21838e-19	1.10677e-14	-2.39149	7.33666e-06	0.15528	-0.395758	-0.471684	Ch3
DANCR	6.55318	1.64724e-11	2.74e-09	5.81126e-05	0.397489	0.00441548	1	-0.354597	-0.481007	Ch4
ITIH5	15.4294	1.81586e-19	7.89342e-25	1.67411e-20	20.5232	0.9933	1	-0.459831	-0.484097	Ch10
PPM1K	9.60265	6.64559e-14	7.06335e-17	1.49806e-12	0.671045	0.000334403	1	-0.444226	-0.485382	Ch4
TIMP3	-12.6513	2.59327e-17	1.66015e-24	3.52101e-20	-0.962054	0.00341549	1	-0.475721	-0.489126	Ch22
SOX6	11.0799	1.35218e-18	4.53632e-18	9.62107e-14	1.29639	3.29365e-06	0.06971	-0.378835	-0.489727	Ch11
ALG6	9.14708	3.30841e-16	7.4875e-15	1.58802e-10	1.01278	5.1585e-05	1	-0.306011	-0.489783	Ch1
CCDC80	-15.1482	2.8209e-19	1.36591e-30	2.89695e-26	-0.995234	3.18878e-05	0.674906	-0.477886	-0.494377	Ch3
NTRK2	39.3658	1.02625e-23	5.71357e-73	1.21179e-68	1.35075	0.00516082	1	-0.506622	-0.495243	Ch9
PHYHIPL	12.3894	6.29055e-17	1.00461e-19	2.13068e-15	24.4877	0.993072	1	-0.454379	-0.495702	Ch10
MARCKSL1	6.02833	4.20771e-08	4.18616e-08	0.000887842	0.466166	0.00796666	1	-0.372969	-0.499764	Ch1
COL4A5	-14.5155	1.88689e-19	5.40277e-21	1.14587e-16	-3.18979	0.0214293	1	-0.477849	-0.500008	Ch23
GSTM3	5.72851	9.48203e-10	1.65336e-07	0.00350662	0.962723	0.00340636	1	-0.342073	-0.503858	Ch1
BCAN	12.3031	4.84705e-18	8.77517e-20	1.86113e-15	1.84446	0.0113355	1	-0.427664	-0.506906	Ch1
RHOA	-5.29475	2.46753e-08	4.83969e-07	0.0102645	-1.53168	0.0056342	1	-0.454355	-0.507872	Ch3
PAWR	-11.7242	1.53785e-16	1.08739e-21	2.30625e-17	-0.747881	1.41624e-05	0.299746	-0.498574	-0.509141	Ch12
RAB34	-22.4069	4.42777e-23	3.03173e-30	6.43e-26	-9.08145	0.996146	1	-0.533828	-0.509571	Ch17
SLC4A8	-8.50492	2.71764e-12	6.33721e-12	1.34406e-07	-0.927014	0.00262695	1	-0.451394	-0.510963	Ch12
ABCA13	-6.38027	4.44094e-06	3.19247e-08	0.000677092	-9.35623	0.997537	1	-0.509733	-0.516647	Ch7
UBBP4	-14.6107	2.65843e-21	1.78978e-21	3.79595e-17	-26.7758	0.994782	1	-0.512699	-0.521203	Ch17
RPSAP53	9.31815	1.14265e-11	4.17991e-14	8.86518e-10	22.1534	0.996338	1	-0.579088	-0.52226	Ch13
RHOBTB3	6.89772	4.10227e-12	8.346e-10	1.7701e-05	2.01737	0.00105161	1	-0.483498	-0.522907	Ch5
LUM	-14.8866	3.70999e-19	1.80425e-21	3.82663e-17	-10.8583	0.99546	1	-0.495515	-0.523396	Ch12
GNG11	-8.93399	8.7596e-13	3.16361e-15	6.70971e-11	-2.273	0.00291182	1	-0.514638	-0.524678	Ch7
WNT5A	-14.9058	4.17814e-20	1.29271e-22	2.74171e-18	-1.22726	0.000112059	1	-0.501107	-0.524919	Ch3
IQGAP2	11.3916	6.30859e-15	6.08334e-18	1.29022e-13	23.6593	0.994161	1	-0.538698	-0.526151	Ch5
TXNIP	9.11702	8.00082e-13	1.32214e-15	2.80413e-11	0.580866	8.38494e-06	0.177467	-0.459081	-0.528507	Ch1
FCRLA	17.4986	8.23415e-20	5.15882e-28	1.09413e-23	24.0258	0.994658	1	-0.491592	-0.532245	Ch1
PLXDC1	-18.2306	1.43419e-19	1.05562e-25	2.23887e-21	-2.18007	0.154401	1	-0.55592	-0.533051	Ch17
RUNX1T1	-8.89426	3.71555e-12	1.88435e-12	3.99652e-08	-24.358	0.992117	1	-0.513251	-0.533772	Ch8
COL6A2	-29.8769	2.25692e-23	1.32646e-41	2.81328e-37	-2.36517	0.0810926	1	-0.540508	-0.537347	Ch21
SERPINE1	-11.06	1.56809e-15	5.37548e-20	1.14008e-15	-0.619393	0.00126846	1	-0.53689	-0.538749	Ch7
FAM69A	11.2376	1.32214e-16	1.20885e-20	2.56384e-16	0.580284	2.53091e-05	0.535667	-0.389834	-0.541545	Ch1
C3orf58	-16.8999	3.70445e-20	2.02491e-26	4.29463e-22	-1.37877	0.000412357	1	-0.565344	-0.548011	Ch3
AMIGO2	-15.5548	1.47412e-20	4.26314e-23	9.0417e-19	-1.13407	0.000147752	1	-0.524619	-0.552776	Ch12
CAV1	-12.5969	1.56889e-18	2.50356e-23	5.3098e-19	-4.05152	0.161408	1	-0.519792	-0.56132	Ch7
MAP3K1	12.012	5.19584e-16	8.66596e-22	1.83796e-17	0.743731	0.000349945	1	-0.584816	-0.563292	Ch5
C3orf14	-19.2931	3.7946e-22	6.47009e-27	1.37224e-22	-5.76999	0.99367	1	-0.559486	-0.563993	Ch3
WBSCR17	-8.88834	8.86755e-11	1.79952e-12	3.81661e-08	-9.91431	0.997232	1	-0.550498	-0.565028	Ch7
NFIA	16.6632	2.17971e-21	9.345e-27	1.98198e-22	13.9519	0.996861	1	-0.433908	-0.566647	Ch1
SDC3	7.74481	1.05381e-10	1.11856e-11	2.37235e-07	0.631183	0.00732697	1	-0.524376	-0.574967	Ch1
SYNM	-23.8967	8.21051e-22	9.3628e-32	1.98576e-27	-6.59119	0.996259	1	-0.624475	-0.57512	Ch15
MDFIC	-8.40496	2.20246e-11	2.21697e-13	4.70197e-09	-0.34581	0.0433797	1	-0.590523	-0.588797	Ch7
PLSCR4	-11.4431	7.14426e-17	2.13919e-18	4.53701e-14	-0.675555	4.39914e-06	0.0931077	-0.567496	-0.58967	Ch3
GRIK3	11.5921	2.60086e-16	2.64356e-18	5.60673e-14	15.1675	0.995488	1	-0.464301	-0.593299	Ch1
UBB	-88.9941	5.01955e-25	1.01031e-63	2.14277e-59	-9.44678	0.999438	1	-0.637991	-0.604421	Ch17
FLNC	-8.81349	1.16113e-10	4.89398e-13	1.03796e-08	-1.12188	0.00155845	1	-0.601485	-0.605291	Ch7
ITGA2	21.1558	1.37196e-22	4.1614e-33	8.82591e-29	113.517	0.994237	1	-0.599131	-0.618752	Ch5
TFPI2	-14.2441	3.75773e-18	9.93459e-27	2.10703e-22	-0.56906	0.00106032	1	-0.665779	-0.623461	Ch7
SRI	-11.3933	1.96203e-16	3.7657e-21	7.98667e-17	-2.26908	0.0109398	1	-0.641084	-0.626622	Ch7
COL1A2	-15.3731	1.17755e-21	4.23514e-31	8.98231e-27	-0.836441	0.00201411	1	-0.576096	-0.649052	Ch7
DLX6	-11.2852	6.88395e-18	2.91019e-16	6.17221e-12	-23.9878	0.996584	1	-0.627363	-0.649223	Ch7
MGST1	-22.9476	1.07062e-22	8.72821e-31	1.85117e-26	-10.3792	0.995115	1	-0.624962	-0.649748	Ch12
SYT1	-51.3249	5.01955e-25	4.88679e-50	1.03644e-45	-11.1307	0.99915	1	-0.714872	-0.673261	Ch12
S100A6	61.9307	9.7278e-24	1.40967e-73	2.98976e-69	8.37449	0.999222	1	-0.649422	-0.691136	Ch1
SLAIN1	20.3465	3.26207e-21	1.60102e-42	3.39561e-38	10.1996	0.998479	1	-0.647128	-0.700183	Ch13
FEZF1-AS1	-25.7153	1.89257e-23	4.20325e-37	8.91468e-33	-2.41279	0.0427478	1	-0.750075	-0.708913	Ch7
FEZF1	-28.6299	1.57464e-24	6.53856e-36	1.38676e-31	-16.5564	0.998507	1	-0.745857	-0.739178	Ch7
CAV2	-29.9393	1.2208e-23	4.76155e-37	1.00988e-32	-23.5089	0.999732	1	-0.782534	-0.749301	Ch7
Additional Table 2
Copy number dependent differentially expressed genes. The column names that are labeled in green refer to the CNV unadjusted T.score, T.test p value, Mann-Whitney U test p value and the Bonferroni adjusted p value. The column names that are labeled in red refer to the CNV adjusted coefficient in the model, p value and adjusted p value. The column names that are labeled in blue refer to the pearso…

## Sheet: Additional Table 3
Additional Table 3. Copy number independent differentially expressed genes
	CNV unadjusted_T.score	CNV unadjusted_T.test p value	CNV unadjusted_Mann-Whitney U test p value	CNV unadjusted p.adjust	CNV adjusted_coefficent	CNV adjusted p value	CNV adjusted p.adjust	PCC	SCC	Position
CD99	-10.2826	1.15413e-15	2.80474e-18	5.94856e-14	-2.29158	1.107e-07	0.00234296	-0.219668	-0.248151	Ch23
GCFC2	7.88177	1.82148e-10	1.06361e-12	2.25582e-08	0.517436	1.31911e-06	0.027919	0.387124	0.408727	Ch2
TMEM132A	7.74707	5.21557e-11	2.26378e-12	4.80124e-08	0.714151	1.77592e-07	0.00375874	-0.203529	-0.202581	Ch11
PNPLA4	-9.73544	8.47787e-14	4.82451e-15	1.02323e-10	-0.617735	5.90159e-08	0.00124907	-0.354178	-0.328085	Ch23
TRAPPC6A	9.45518	6.92456e-13	2.43603e-16	5.16657e-12	0.587954	4.23362e-10	8.96046e-06	0.232202	0.234915	Ch19
NFIX	-11.1426	1.88112e-15	1.65057e-20	3.5007e-16	-0.947612	3.68247e-08	0.000779394	0.0519625	0.078567	Ch19
RANBP9	-7.65829	9.87721e-11	4.19263e-12	8.89214e-08	-0.740183	7.88265e-07	0.0166836	-0.00984233	-0.033328	Ch6
MVP	-8.05678	6.1953e-11	9.8848e-13	2.09647e-08	-0.56021	7.82211e-09	0.000165555	-0.143889	-0.21393	Ch16
CD74	7.92521	1.32907e-10	3.05056e-12	6.46993e-08	0.452111	1.40857e-06	0.0298124	-0.278379	-0.271313	Ch5
PLEKHB1	7.37033	1.43338e-10	1.91375e-11	4.05887e-07	0.472355	5.04297e-08	0.00106734	-0.0980105	-0.116484	Ch11
NRXN3	7.34171	2.75918e-10	3.05209e-11	6.47319e-07	0.354518	1.25524e-06	0.0265672	0.290365	0.271938	Ch14
TNC	12.3131	1.04496e-16	7.09846e-21	1.50551e-16	0.740582	8.1971e-08	0.00173492	-0.29154	-0.275522	Ch9
CAPG	-8.92818	1.7711e-12	4.47694e-14	9.49515e-10	-0.535948	4.78793e-09	0.000101337	-0.136088	-0.216195	Ch2
EPHA3	10.4538	7.84964e-15	9.52108e-19	2.01933e-14	0.418627	7.45881e-07	0.0157866	0.511633	0.512402	Ch3
LTBP1	-15.0407	1.89509e-19	1.91491e-23	4.06133e-19	-0.720492	1.05448e-07	0.0022318	-0.253945	-0.330301	Ch2
ATP9A	-5.67629	6.48286e-07	9.00085e-08	0.00190899	-0.400533	1.60756e-06	0.034024	0.0704333	0.0690017	Ch20
ST3GAL6	14.4959	2.8868e-19	5.45767e-28	1.15752e-23	0.712675	2.88773e-07	0.00611187	0.55944	0.53959	Ch3
CNN2	-5.88842	2.68569e-07	4.64896e-08	0.000985998	-0.362656	7.61006e-07	0.0161067	0.231642	0.275665	Ch19
FAM107B	11.8238	5.22711e-16	5.03206e-22	1.06725e-17	0.778285	4.00409e-07	0.00847466	-0.346319	-0.364422	Ch10
RORA	-9.10765	3.13831e-12	1.29313e-13	2.7426e-09	-1.06676	5.51253e-07	0.0116673	-0.203443	-0.236326	Ch15
NCK2	12.2991	1.20133e-16	8.27871e-23	1.75583e-18	0.653377	2.91202e-08	0.000616329	0.516309	0.536999	Ch2
LMCD1	-7.10929	4.20417e-09	1.27833e-10	2.71121e-06	-0.567844	1.24076e-07	0.00262608	-0.0735379	-0.106574	Ch3
CYBRD1	-8.88895	3.4302e-16	4.30708e-15	9.13488e-11	-1.29062	2.74744e-07	0.00581495	-0.234906	-0.267132	Ch2
SREBF1	-14.0295	2.95371e-18	8.31547e-25	1.76363e-20	-1.26372	1.08889e-06	0.0230463	-0.491358	-0.484634	Ch17
NOTCH3	-13.0172	1.2977e-16	3.89511e-24	8.26114e-20	-0.917572	1.0401e-10	2.20136e-06	-0.0707412	-0.0427027	Ch19
ENO1	-7.73844	1.57458e-11	2.32474e-12	4.93055e-08	-2.50715	4.38977e-08	0.000929095	0.253741	0.2088	Ch1
MCAM	16.5544	2.21428e-20	5.40892e-34	1.14718e-29	0.814413	2.63294e-10	5.57262e-06	0.236379	0.213617	Ch11
GPC4	-8.71719	1.66582e-11	2.19612e-14	4.65775e-10	-0.693552	4.61161e-07	0.00976047	-0.32316	-0.310349	Ch23
MBNL3	11.8738	1.33011e-15	4.29745e-22	9.11445e-18	0.77276	2.85514e-07	0.00604291	0.343372	0.370687	Ch23
EXOSC5	6.31337	2.43986e-07	3.92628e-09	8.32724e-05	0.394153	1.04431e-06	0.0221029	0.131756	0.0689605	Ch19
GSTP1	-8.69666	2.41571e-13	1.73494e-14	3.67963e-10	-2.72502	9.05751e-08	0.00191702	0.176222	0.210967	Ch11
CD82	8.4361	2.74759e-11	5.17314e-14	1.09717e-09	0.449053	1.37684e-07	0.00291408	-0.227587	-0.288092	Ch11
B4GALT1	-7.20477	7.88836e-10	1.18833e-10	2.52032e-06	-0.582707	9.89569e-08	0.00209442	0.076499	0.0570184	Ch9
ZFAND6	-10.7372	1.08068e-17	1.03732e-19	2.20005e-15	-2.62208	1.80242e-07	0.00381482	-0.15243	-0.224489	Ch15
NID2	6.10305	3.00679e-08	1.18261e-08	0.00025082	0.383986	2.06862e-06	0.0437823	0.120134	0.145667	Ch14
TFAP2C	-6.21965	1.01331e-06	1.3749e-08	0.000291602	-0.410808	8.30006e-07	0.0175671	-0.0487661	-0.0175602	Ch20
DDX18	7.26611	5.71925e-13	1.66944e-10	3.54072e-06	1.5903	9.22805e-07	0.0195312	0.396079	0.44118	Ch2
KIZ	7.60842	1.39758e-10	5.01906e-12	1.06449e-07	0.389768	3.86982e-07	0.00819048	0.321912	0.303792	Ch20
SLC23A2	9.69439	2.03249e-13	1.6821e-16	3.56757e-12	0.572763	2.08554e-07	0.00441405	0.545245	0.50945	Ch20
FXYD5	8.66458	1.26076e-12	1.92455e-14	4.08177e-10	0.494829	4.5708e-09	9.6741e-05	0.163453	0.20505	Ch19
SCFD1	-6.76408	2.9011e-11	9.42587e-10	1.99913e-05	-1.38265	9.46953e-07	0.0200423	-0.00558763	-0.0188937	Ch14
COL9A3	16.781	4.77694e-20	2.31413e-31	4.90804e-27	1.02578	8.17289e-07	0.0172979	0.400656	0.382222	Ch20
MRPS18A	8.79019	1.58098e-15	1.97358e-13	4.18577e-09	1.85025	6.63264e-07	0.014038	-0.216803	-0.258941	Ch6
FKBP3	-9.81808	1.56718e-16	2.13182e-16	4.52137e-12	-3.81203	7.09453e-07	0.0150156	-0.0584033	-0.161814	Ch14
NIN	7.06181	3.41616e-11	3.11718e-10	6.61123e-06	0.925059	1.58452e-06	0.0335363	0.128409	0.146432	Ch14
TRIM9	9.29126	3.61289e-12	6.58753e-15	1.39715e-10	0.514108	4.03301e-09	8.53587e-05	0.18863	0.157047	Ch14
GSTZ1	6.75298	1.69683e-09	5.73877e-10	1.21714e-05	0.389346	7.30345e-07	0.0154577	0.33522	0.343774	Ch14
ITPK1	7.32534	5.40451e-10	2.1311e-11	4.51985e-07	0.51844	5.74723e-08	0.0012164	0.156966	0.216241	Ch14
REC8	-7.69539	2.00623e-09	3.78535e-11	8.02834e-07	-0.610446	1.14878e-08	0.00024314	-0.0172121	-0.110466	Ch14
MYL9	-22.236	3.26974e-21	2.36255e-36	5.01073e-32	-1.19602	7.32709e-07	0.0155078	-0.319228	-0.259275	Ch20
JAG1	-6.30004	3.71862e-07	8.76276e-09	0.000185849	-0.422442	1.55472e-07	0.00329058	-0.0990967	-0.118874	Ch20
TBL1X	-8.47956	1.18627e-12	8.73646e-14	1.85292e-09	-0.515596	1.30142e-07	0.00275445	-0.269391	-0.2772	Ch23
SRPX	9.21761	2.85685e-12	3.22378e-14	6.8373e-10	0.549725	7.29687e-07	0.0154438	0.368038	0.27751	Ch23
QPRT	6.11069	3.0603e-08	1.294e-08	0.000274445	0.444507	9.20083e-07	0.0194736	0.199923	0.235362	Ch16
ZDHHC2	-6.78289	1.70712e-08	7.76369e-10	1.6466e-05	-0.510823	5.50857e-08	0.00116589	-0.184319	-0.147464	Ch8
INTS10	6.99628	8.11192e-10	2.37443e-10	5.03593e-06	0.452834	9.38633e-08	0.00198662	0.082272	0.0134859	Ch8
FCGRT	-11.9883	3.61549e-15	8.13143e-22	1.72459e-17	-0.751504	3.67077e-07	0.00776919	-0.238884	-0.243937	Ch19
OLFM2	-10.6704	1.44286e-14	1.50616e-19	3.19441e-15	-0.712843	2.37284e-08	0.000502211	0.0778495	0.0751879	Ch19
PLD3	-8.7202	8.49293e-14	1.33514e-14	2.83171e-10	-1.94821	4.80725e-08	0.00101745	0.110987	0.0531771	Ch19
PLEKHA4	11.5906	5.47139e-18	9.43331e-20	2.00071e-15	1.29663	9.28866e-08	0.00196595	0.266663	0.350227	Ch19
ISYNA1	-5.86063	5.40574e-08	5.20078e-08	0.00110303	-0.447302	4.14124e-07	0.00876494	0.115315	0.0847578	Ch19
CADM4	8.74057	1.06336e-11	9.21005e-15	1.95336e-10	0.995073	1.26557e-08	0.000267858	0.148503	0.184812	Ch19
TGFBR1	5.36814	7.03757e-07	5.12702e-07	0.0108739	0.638913	1.91424e-06	0.0405149	0.0398635	-0.00746381	Ch9
2018-09-04	15.5927	6.56171e-21	2.63639e-29	5.59152e-25	0.915387	2.04376e-06	0.0432562	0.492517	0.49889	Ch17
SYNGR2	5.55784	3.00213e-08	1.93386e-07	0.00410153	0.368672	2.18565e-06	0.0462594	0.35721	0.296227	Ch17
COL1A1	-9.64963	1.51853e-13	1.64542e-16	3.48977e-12	-0.518458	2.09738e-07	0.00443911	-0.34157	-0.35101	Ch17
SOD3	6.06489	2.01218e-07	1.30318e-08	0.000276392	0.491464	8.09783e-07	0.017139	-0.0499228	-0.0617691	Ch4
SH3D19	5.97685	1.60395e-08	2.81766e-08	0.000597597	0.571999	1.23383e-06	0.026114	-0.100773	-0.17847	Ch4
CRYAB	8.24389	1.46518e-11	1.48145e-13	3.142e-09	0.344748	2.14018e-07	0.0045297	0.111171	0.109685	Ch11
CCND1	9.39284	4.74473e-15	7.39685e-15	1.5688e-10	0.71523	5.0448e-07	0.0106773	-0.060305	-0.163985	Ch11
KIAA1549L	15.0058	4.26454e-18	1.21416e-29	2.57512e-25	0.894855	5.10969e-08	0.00108147	-0.296695	-0.364705	Ch11
MDK	-8.20306	7.19701e-13	6.44088e-13	1.36605e-08	-1.35114	1.45954e-06	0.0308912	0.220134	0.21271	Ch11
CD81	-8.36978	2.85428e-13	1.33997e-13	2.84194e-09	-1.64051	1.26268e-06	0.0267245	0.2331	0.276975	Ch11
WNT5B	-11.5242	5.01368e-16	9.85776e-20	2.09073e-15	-0.662936	1.39112e-10	2.94431e-06	0.272854	0.27124	Ch12
MANSC1	7.92693	1.38278e-11	8.41685e-13	1.78513e-08	0.545126	2.86499e-08	0.000606375	0.304889	0.316417	Ch12
CEP85L	9.3211	6.24251e-13	4.13106e-16	8.76157e-12	0.714337	1.73696e-07	0.00367628	-0.134964	-0.201533	Ch6
FAM65B	-7.28019	1.48284e-08	9.30828e-11	1.97419e-06	-0.535792	7.55436e-09	0.000159888	-0.016723	-0.0139318	Ch6
QKI	8.25164	1.80039e-14	2.12483e-12	4.50655e-08	2.28793	8.69149e-08	0.00183955	-0.109711	-0.136533	Ch6
SEMA5A	9.07119	2.17141e-13	8.37776e-14	1.77684e-09	0.845991	1.32566e-06	0.0280576	-0.16623	-0.237147	Ch5
KAT2B	11.3773	6.17118e-15	5.86529e-21	1.24397e-16	0.517725	1.64493e-09	3.4815e-05	0.334049	0.319856	Ch3
RTKN	7.08338	3.61715e-09	1.06274e-10	2.25397e-06	0.508174	1.348e-08	0.000285305	0.190182	0.166091	Ch2
GPD2	11.4174	2.65529e-16	1.31387e-18	2.78658e-14	0.758352	6.51929e-07	0.0137981	0.405277	0.397157	Ch2
LOXL3	12.8122	1.60784e-17	3.53228e-24	7.49161e-20	0.701648	4.95266e-10	1.04823e-05	0.321216	0.322227	Ch2
ST3GAL5	8.98712	7.23724e-13	1.8836e-14	3.99494e-10	0.511692	5.71073e-08	0.00120868	0.334445	0.320869	Ch2
IL1R1	-15.1264	9.60921e-19	2.11399e-24	4.48356e-20	-0.865545	6.79508e-08	0.00143818	-0.413827	-0.431739	Ch2
FHL2	-11.0275	1.13567e-14	3.66454e-17	7.77212e-13	-0.671299	8.26332e-08	0.00174893	-0.348281	-0.381391	Ch2
LGALS8	5.69028	9.59043e-08	7.8562e-08	0.00166622	0.474339	4.25445e-07	0.00900454	0.169111	0.151205	Ch1
SIPA1L2	9.57367	1.54264e-12	2.80407e-16	5.94715e-12	0.759202	6.73049e-09	0.000142451	0.114834	0.0790249	Ch1
NRP2	-10.4393	1.22523e-14	7.72087e-19	1.63752e-14	-0.525217	5.64349e-08	0.00119444	-0.221359	-0.198756	Ch2
IRF2BPL	-7.81784	2.98698e-10	1.96188e-12	4.16096e-08	-0.836787	7.13649e-09	0.000151044	-0.0697336	-0.129028	Ch14
SLIRP	5.07931	1.38563e-06	1.26403e-06	0.0268087	1.96655	1.99927e-06	0.0423146	-0.0274885	0.00510771	Ch14
DUSP4	-5.6166	1.3599e-07	1.10818e-07	0.00235035	-0.531192	1.31212e-06	0.0277711	-0.0380558	-0.0752888	Ch8
CLU	-11.9332	9.58442e-18	7.79711e-21	1.65369e-16	-1.16965	5.05314e-07	0.010695	0.01452	0.0165164	Ch8
ACVR2A	-5.96621	8.83421e-08	2.97696e-08	0.000631384	-0.414163	1.80068e-06	0.0381115	-0.117531	-0.108729	Ch2
SOX4	8.32914	3.73072e-14	8.07638e-13	1.71292e-08	1.01089	3.9786e-07	0.00842072	0.173729	0.262893	Ch6
MT2A	8.22083	5.01087e-13	1.56104e-12	3.3108e-08	0.904414	3.27755e-07	0.00693693	0.32422	0.321588	Ch16
FLRT3	16.0809	2.04936e-20	5.15343e-32	1.09299e-27	0.759002	1.30901e-09	2.77053e-05	0.330559	0.30428	Ch20
DSTN	-6.72526	8.96489e-10	5.23967e-10	1.11128e-05	-1.93137	3.64758e-07	0.0077201	-0.101828	-0.102357	Ch20
SNRPB2	6.96543	6.75825e-10	1.70012e-10	3.60579e-06	1.42452	5.98531e-07	0.0126679	0.156685	0.14076	Ch20
OMD	-13.3696	5.39205e-19	2.84305e-20	6.02983e-16	-0.798287	1.99063e-07	0.00421316	0.385199	0.395491	Ch9
MYO1B	-11.6533	7.3191e-16	1.39153e-17	2.95129e-13	-0.815292	2.24107e-07	0.00474323	-0.235597	-0.252235	Ch2
CHN1	-9.19088	4.83742e-14	7.9097e-16	1.67757e-11	-0.848822	6.16845e-07	0.0130555	-0.135908	-0.234011	Ch2
SNRPN	-7.26967	1.90448e-10	2.92844e-11	6.21092e-07	-1.55037	2.35322e-07	0.00498058	-0.162042	-0.151118	Ch15
TMOD2	9.39434	2.03381e-13	2.61672e-16	5.5498e-12	0.675248	5.98195e-07	0.0126608	0.352145	0.336467	Ch15
LOXL1	-22.0963	6.93574e-22	6.24138e-38	1.32373e-33	-1.04855	2.08403e-07	0.00441086	-0.393664	-0.400372	Ch15
SNX9	-12.5826	5.33478e-17	2.45859e-23	5.21443e-19	-0.631492	3.52175e-07	0.00745379	0.5294	0.567697	Ch6
C1QL1	9.85046	2.44727e-13	4.37281e-17	9.27429e-13	0.840817	1.53242e-07	0.00324336	0.36958	0.335254	Ch17
GSE1	-9.26607	2.63039e-13	7.49109e-15	1.58878e-10	-0.53289	7.13527e-09	0.000151018	-0.226799	-0.243753	Ch16
TRIM22	-10.3379	3.44356e-14	2.60313e-18	5.52097e-14	-0.463043	4.66212e-08	0.000986737	0.480444	0.473957	Ch11
RIN2	-7.05536	1.89232e-09	9.93346e-11	2.10679e-06	-0.396312	5.12344e-07	0.0108438	-0.0916104	-0.143002	Ch20
GSTT2B	10.2009	7.21197e-13	2.33732e-18	4.95722e-14	0.635679	6.98867e-08	0.00147915	0.509637	0.474961	Ch22
LOXL2	-7.43533	4.86987e-11	1.26457e-11	2.68203e-07	-0.502418	4.4205e-07	0.00935598	0.059854	0.0830395	Ch8
IAH1	8.79856	3.93703e-12	1.28856e-14	2.7329e-10	0.491021	1.79267e-09	3.79418e-05	0.129825	0.101335	Ch2
NAV1	10.5794	1.27182e-14	2.16647e-17	4.59488e-13	0.829853	1.3365e-08	0.00028287	-0.0876367	-0.0356237	Ch1
RAB33A	16.9177	3.14393e-19	1.0629e-31	2.25431e-27	0.921238	2.93151e-08	0.000620454	0.503627	0.534767	Ch23
ETS1	11.2503	2.72642e-15	8.61043e-21	1.82619e-16	0.703668	1.68402e-09	3.56423e-05	0.239606	0.197966	Ch11
DOCK10	12.1435	4.56061e-17	3.13275e-22	6.64426e-18	0.64089	7.18126e-09	0.000151991	0.362919	0.334518	Ch2
DNAJB2	5.76693	6.09824e-07	6.08412e-08	0.00129038	0.498936	2.19873e-06	0.0465362	0.290377	0.253324	Ch2
MTHFS	7.59508	1.09685e-09	5.03523e-12	1.06792e-07	1.31187	1.54757e-06	0.0327543	0.303776	0.306865	Ch15
TXN	-11.3159	2.1143e-16	5.00886e-21	1.06233e-16	-2.94245	4.74515e-07	0.0100431	0.312449	0.34832	Ch9
TFAP2A	14.5123	5.91484e-18	2.22501e-28	4.71903e-24	0.882104	3.2414e-09	6.86042e-05	0.45582	0.465205	Ch6
RAB30	-5.05596	1.10007e-05	1.49749e-06	0.0317604	-0.354136	1.98526e-06	0.042018	0.0766371	0.0853163	Ch11
SORL1	9.5355	5.82384e-13	1.06759e-16	2.26425e-12	0.492449	4.06703e-09	8.60786e-05	0.344057	0.320428	Ch11
FXYD6	8.77237	8.99255e-13	2.9726e-14	6.30458e-10	0.701503	1.03705e-07	0.00219491	0.331098	0.303906	Ch11
RAB1A	-7.92156	2.04352e-13	2.6944e-12	5.71456e-08	-1.90553	3.38607e-07	0.00716661	-0.205114	-0.349248	Ch2
ACTR2	-11.8446	1.28501e-18	1.21609e-21	2.5792e-17	-2.6501	2.13229e-07	0.00451299	-0.187182	-0.269381	Ch2
ITGAV	-7.99801	1.06511e-12	9.38807e-13	1.99112e-08	-1.32523	5.28361e-07	0.0111828	-0.129038	-0.17518	Ch2
GAS2L3	12.8819	5.79535e-18	6.80011e-25	1.44224e-20	0.536476	2.08435e-08	0.000441153	0.530707	0.51378	Ch12
NOVA1	6.09343	1.80903e-08	1.93393e-08	0.000410167	0.878897	1.88421e-07	0.00398793	0.018589	0.0806328	Ch14
FBLN5	-6.83216	1.6554e-08	1.22502e-09	2.59815e-05	-0.429678	2.68863e-07	0.00569049	-0.152876	-0.171474	Ch14
CDH13	15.4757	5.09296e-19	1.8892e-31	4.00681e-27	0.616965	3.89379e-11	8.24122e-07	0.271744	0.288229	Ch16
TP53	7.79496	3.96008e-10	1.91111e-12	4.05328e-08	0.625276	9.75268e-07	0.0206415	0.23897	0.256032	Ch17
EMP3	-7.07108	5.48663e-11	1.75287e-10	3.71766e-06	-1.66122	1.39841e-06	0.0295973	-0.0432123	-0.0312221	Ch19
GPR161	-7.88334	3.41495e-10	1.03503e-11	2.1952e-07	-0.643203	6.95586e-07	0.0147221	0.297642	0.308465	Ch1
XPR1	-10.2775	5.58182e-14	2.19422e-18	4.65372e-14	-0.536216	6.05026e-08	0.00128054	0.284751	0.264814	Ch1
SRP9	-8.01844	2.42048e-11	5.24847e-13	1.11315e-08	-2.20555	3.41354e-07	0.00722476	0.182419	0.166048	Ch1
EPHX1	-7.48021	2.49072e-10	1.09817e-11	2.3291e-07	-0.540985	2.27961e-06	0.0482479	0.313652	0.277868	Ch1
GULP1	8.94517	6.94497e-14	3.07937e-15	6.53104e-11	0.436781	1.27074e-07	0.00268953	0.304347	0.349321	Ch2
FAM171B	-20.3408	1.91134e-21	6.24458e-32	1.32441e-27	-1.15557	1.05379e-06	0.0223035	-0.367301	-0.379442	Ch2
HES6	8.22527	9.86231e-12	1.00231e-12	2.1258e-08	0.542199	1.66592e-06	0.0352593	0.441594	0.359209	Ch2
PTPRG	-11.4594	1.01623e-14	2.32967e-19	4.94099e-15	-0.577018	4.28209e-07	0.00906304	-0.536064	-0.546543	Ch3
IL17RD	-11.1861	2.36735e-14	1.33105e-17	2.82302e-13	-0.753131	3.05002e-07	0.00645537	-0.459467	-0.496355	Ch3
COL8A1	-11.2669	7.39346e-14	5.18898e-17	1.10053e-12	-0.743387	2.02421e-06	0.0428423	-0.476844	-0.462823	Ch3
MYO10	7.53773	5.25716e-12	7.43808e-11	1.57754e-06	1.08478	8.97599e-07	0.0189977	-0.0853625	-0.148297	Ch5
RNF145	-11.5957	2.4652e-16	8.0555e-22	1.70849e-17	-1.04879	6.15967e-07	0.0130369	0.416055	0.433738	Ch5
AIG1	-12.0865	6.66596e-17	2.67057e-20	5.66401e-16	-0.66827	5.5684e-08	0.00117855	0.406379	0.418535	Ch6
SH3KBP1	6.13113	3.02433e-09	2.31078e-08	0.000490093	0.766399	8.25594e-07	0.0174737	0.0387594	0.0529885	Ch23
PLIN2	-8.12471	8.37839e-11	5.36754e-13	1.1384e-08	-0.430838	2.72124e-07	0.0057595	0.424838	0.406306	Ch9
ADD3	-10.662	1.09061e-17	1.26071e-18	2.67384e-14	-1.20447	1.32894e-06	0.0281271	0.396371	0.328998	Ch10
VAX1	-17.1131	6.34794e-21	2.68888e-26	5.70284e-22	-1.43748	4.91966e-07	0.0104125	0.275128	0.339668	Ch10
PTPRJ	8.51562	6.74223e-12	4.72548e-14	1.00223e-09	0.547462	1.69421e-07	0.0035858	-0.160056	-0.276752	Ch11
SESN3	6.02243	8.44322e-08	2.33343e-08	0.000494897	0.35006	1.23399e-06	0.0261173	-0.00482436	-0.0732012	Ch11
ENDOD1	10.6746	1.40894e-14	4.77456e-19	1.01264e-14	0.664839	8.8549e-10	1.87414e-05	0.182848	0.148847	Ch11
NCAM1	21.1286	5.17299e-22	4.30203e-44	9.12417e-40	1.04945	5.40143e-09	0.000114321	0.294612	0.272171	Ch11
TAGLN	-14.2706	8.71466e-18	9.31679e-22	1.976e-17	-0.890361	1.01519e-06	0.0214864	-0.175032	-0.146535	Ch11
LYPD1	12.9494	4.77472e-16	5.55106e-24	1.17732e-19	1.26151	2.16581e-08	0.000458394	0.291356	0.317127	Ch2
GPM6A	23.2063	1.09937e-22	2.43036e-48	5.15455e-44	0.950394	2.06466e-07	0.00436984	-0.26909	-0.267253	Ch4
CRIM1	-7.97052	9.85755e-11	8.1949e-13	1.73806e-08	-0.523588	5.96653e-08	0.00126282	-0.169038	-0.231597	Ch2
RNF144A	11.1002	3.38067e-14	1.6213e-20	3.43862e-16	0.59506	2.48035e-10	5.24967e-06	0.268556	0.248872	Ch2
SETBP1	-6.48215	4.16934e-09	4.22978e-09	8.97095e-05	-0.54551	1.09737e-06	0.0232258	-0.182289	-0.157354	Ch18
GUCY1A2	-9.53519	4.01457e-13	5.40528e-15	1.1464e-10	-0.60069	4.56904e-09	9.67037e-05	-0.0749431	-0.0607225	Ch11
GRIA4	17.6555	9.19282e-21	2.73627e-33	5.80335e-29	1.03663	5.76595e-08	0.00122036	0.181728	0.136987	Ch11
SPEF2	-9.56425	1.39595e-12	5.07668e-14	1.07671e-09	-0.936533	2.34354e-06	0.0496011	0.19549	0.165958	Ch5
NR4A2	11.6525	2.07343e-15	5.90178e-22	1.25171e-17	0.760416	4.3886e-08	0.000928847	0.343386	0.327298	Ch2
FAM134B	13.9562	9.10584e-19	1.07988e-27	2.29032e-23	0.711126	1.26872e-11	2.68525e-07	-0.182738	-0.170201	Ch5
ENAH	-8.50758	5.63776e-14	3.49919e-14	7.42142e-10	-1.99322	6.85524e-08	0.00145091	0.251366	0.255162	Ch1
DBI	9.46501	5.4478e-14	7.63545e-16	1.6194e-11	1.84096	9.39061e-08	0.00198752	0.236363	0.301023	Ch2
PSD3	6.16411	4.72824e-09	9.63101e-09	0.000204264	0.415776	2.37176e-07	0.00501983	0.131396	0.0666585	Ch8
KCNMA1	-8.36054	1.28752e-11	5.47073e-13	1.16029e-08	-0.469199	1.5134e-07	0.0032031	0.322749	0.345875	Ch10
HIST1H2BD	7.65088	7.83906e-10	4.97957e-12	1.05612e-07	0.540238	1.53821e-07	0.00325562	-0.0371745	-0.0429181	Ch6
CSRP1	7.27971	7.09053e-09	2.07954e-10	4.41049e-06	0.541442	6.74916e-07	0.0142846	-0.0926603	-0.0874165	Ch1
CCDC58	10.0101	3.50215e-14	2.05645e-17	4.36152e-13	0.76184	1.35505e-06	0.0286796	0.498516	0.503064	Ch3
ARPC5	-7.59497	2.41571e-13	5.39452e-12	1.14412e-07	-2.36155	2.29118e-07	0.00484929	0.342187	0.327483	Ch1
KLHDC8A	11.2522	3.50661e-17	1.54992e-20	3.28722e-16	0.67164	8.42545e-09	0.000178325	-0.126566	-0.180877	Ch1
CAPN2	-7.68777	3.05108e-12	1.12484e-11	2.38566e-07	-1.2945	5.56526e-07	0.0117789	0.0921062	0.0928992	Ch1
RFTN2	7.90368	2.04256e-12	9.63477e-13	2.04344e-08	0.464226	1.81862e-06	0.0384912	0.401934	0.399195	Ch2
FRZB	9.3042	9.65679e-13	3.32328e-15	7.04834e-11	0.475142	4.08454e-08	0.000864492	0.209868	0.186175	Ch2
MSX1	-10.715	5.74829e-15	1.61993e-18	3.43572e-14	-0.693096	9.92437e-08	0.00210049	0.343809	0.327524	Ch4
CDC42EP3	15.2412	2.26614e-18	1.08055e-27	2.29173e-23	1.18812	1.90915e-06	0.0404072	0.289811	0.327787	Ch2
ICA1L	-6.3158	2.2888e-06	2.01787e-08	0.000427971	-0.669146	2.17755e-06	0.0460879	-0.131873	-0.126863	Ch2
CMBL	-7.07228	8.13957e-09	1.72192e-10	3.65201e-06	-0.374671	1.09551e-06	0.0231864	0.262805	0.260789	Ch5
FABP7	22.5502	3.70345e-22	1.52358e-46	3.23136e-42	0.790807	7.91446e-08	0.0016751	-0.414214	-0.417955	Ch6
DLC1	17.3769	9.91396e-20	2.26257e-35	4.79869e-31	0.869809	9.55469e-10	2.02225e-05	0.277416	0.211676	Ch8
HSPA12A	8.94012	2.64175e-14	1.50639e-14	3.1949e-10	0.693617	3.34366e-07	0.00707686	-0.120353	-0.137213	Ch10
CKB	-11.5954	8.95695e-19	3.98858e-21	8.45938e-17	-1.32673	1.74129e-08	0.000368543	0.0869909	0.0776255	Ch14
RPL27A	-7.52026	1.84962e-10	7.84844e-12	1.66457e-07	-2.66287	9.41311e-07	0.0199228	0.159598	0.169801	Ch11
MFAP4	-19.8748	2.01265e-21	7.11649e-30	1.50934e-25	-0.741173	1.48398e-06	0.0314084	-0.600516	-0.58055	Ch17
ZNF667-AS1	6.92189	1.95216e-09	4.64118e-10	9.84348e-06	0.396115	1.33916e-06	0.0283434	0.21102	0.223388	Ch19
TRUB2	6.04848	4.24882e-07	1.91081e-08	0.000405264	0.451733	9.1376e-07	0.0193397	0.0808105	0.0922789	Ch9
GPRC5B	7.02584	1.63705e-08	1.34318e-10	2.84876e-06	0.509346	1.63068e-06	0.0345133	0.0490249	0.00386753	Ch16
TPM4	-7.91932	4.43334e-14	1.00928e-12	2.14059e-08	-1.56635	1.04493e-07	0.0022116	0.022005	0.0388904	Ch19
KIF5C	-10.0134	1.69937e-13	1.59631e-17	3.38562e-13	-0.663776	3.25384e-08	0.000688675	-0.257835	-0.266776	Ch2
SDPR	-10.3533	1.37628e-14	1.81675e-16	3.85314e-12	-0.807094	6.33259e-08	0.00134029	-0.141952	-0.161865	Ch2
MTCL1	-6.56539	2.28478e-08	1.54189e-09	3.2702e-05	-0.487176	3.68477e-08	0.000779882	-0.0215741	-0.0379425	Ch18
STXBP6	10.2037	5.84367e-12	3.52394e-18	7.47391e-14	0.517522	2.443e-09	5.17061e-05	0.131551	0.107487	Ch14
NPAS2	-7.91043	2.01578e-10	7.37221e-12	1.56357e-07	-0.584495	7.82464e-07	0.0165608	-0.227579	-0.252252	Ch2
SGCD	7.52059	1.06075e-10	1.52455e-11	3.23342e-07	0.381873	2.17316e-06	0.045995	-0.318028	-0.300375	Ch5
FOXN2	8.48694	2.63774e-12	9.71237e-14	2.0599e-09	0.529088	1.84867e-07	0.00391271	0.319936	0.341279	Ch2
PRKCDBP	11.3191	1.13224e-15	5.51273e-21	1.1692e-16	0.572371	7.71403e-09	0.000163267	-0.260553	-0.32123	Ch11
NETO2	7.22411	1.92618e-09	6.68278e-11	1.41735e-06	0.385502	1.08409e-06	0.0229447	0.416206	0.451225	Ch16
FRMD5	9.05006	4.05108e-12	1.98374e-15	4.20732e-11	0.430076	1.48474e-06	0.0314246	0.377797	0.378813	Ch15
TLN2	-6.7359	9.31887e-08	6.258e-10	1.32726e-05	-0.657153	2.37536e-07	0.00502745	-0.129594	-0.167419	Ch15
SCG2	-15.7802	6.53476e-19	1.87896e-31	3.98509e-27	-0.629941	1.0644e-09	2.25279e-05	-0.294627	-0.260432	Ch2
ISG20	9.7654	7.27027e-13	1.24641e-16	2.64351e-12	0.651063	1.13734e-06	0.0240719	0.335267	0.308247	Ch15
EFEMP2	-8.73667	1.30437e-12	9.44401e-15	2.00298e-10	-0.716935	7.0407e-07	0.0149016	0.227164	0.228522	Ch11
CSPG4	12.4094	1.0311e-16	6.52277e-24	1.38341e-19	0.757905	5.77043e-10	1.22131e-05	0.346802	0.325074	Ch15
UBXN2A	7.54545	1.72473e-11	3.51392e-11	7.45267e-07	0.864592	5.12708e-07	0.0108515	-0.0152795	-0.0342309	Ch2
FGFBP3	11.3397	3.49436e-16	1.20101e-20	2.54723e-16	0.735385	3.59533e-08	0.000760952	-0.372012	-0.389997	Ch10
YPEL2	10.7915	1.47103e-15	1.0654e-19	2.2596e-15	0.616471	2.31497e-07	0.00489964	0.392933	0.383269	Ch17
DRAP1	-6.99309	3.97521e-12	2.43395e-10	5.16217e-06	-2.07906	4.66522e-07	0.00987393	0.294559	0.312329	Ch11
A2M	10.806	2.88881e-15	1.11698e-19	2.36899e-15	0.452729	1.97955e-07	0.00418971	0.484757	0.482239	Ch12
TUBB6	-9.0113	1.5042e-12	3.33489e-15	7.07297e-11	-0.556012	1.06008e-08	0.000224366	-0.090588	-0.120432	Ch18
GNG7	11.306	2.87711e-14	4.62717e-20	9.81377e-16	0.851768	2.64825e-08	0.000560502	-0.0885684	-0.0960691	Ch19
LRRN4CL	-8.71937	2.13384e-12	3.54253e-13	7.51336e-09	-0.703889	1.72316e-07	0.00364707	0.181309	0.205915	Ch11
ANXA2R	-7.92596	3.57813e-10	1.08144e-11	2.29363e-07	-0.559063	4.69195e-08	0.000993052	0.263264	0.271537	Ch5
ERBB4	-12.5102	4.34831e-17	3.00655e-19	6.37658e-15	-0.995493	4.2675e-07	0.00903216	-0.376129	-0.37443	Ch2
LDOC1	-11.7681	5.37068e-16	3.15453e-22	6.69044e-18	-0.77747	2.4275e-07	0.0051378	-0.395899	-0.435018	Ch23
MXRA7	-8.69339	9.40221e-14	2.59383e-14	5.50125e-10	-1.33124	1.80425e-07	0.0038187	-0.21118	-0.206864	Ch17
ANXA2	-8.20752	6.75825e-10	7.16498e-13	1.51962e-08	-1.31373	1.92965e-06	0.040841	-0.322538	-0.349566	Ch15
CRIP2	-8.86511	7.93387e-14	5.54296e-15	1.17561e-10	-1.44825	2.60566e-08	0.000551488	0.0911985	0.0361943	Ch14
SMTN	12.2513	1.31931e-16	1.95659e-22	4.14973e-18	0.701136	1.16797e-06	0.02472	0.449386	0.43984	Ch22
ACTG1	-13.2459	7.32899e-19	5.3456e-26	1.13375e-21	-2.57674	7.60529e-08	0.00160966	0.0589303	0.0592399	Ch17
UQCR10	9.35243	8.02268e-15	2.93942e-16	6.23421e-12	3.27776	4.45112e-07	0.0094208	0.375426	0.435944	Ch22
OAF	12.2354	9.6071e-16	9.35677e-22	1.98448e-17	0.746183	5.28344e-08	0.00111824	0.197261	0.134264	Ch11
FLRT2	-12.3915	6.75444e-16	1.79332e-20	3.80345e-16	-0.689971	7.08939e-10	1.50047e-05	-0.128268	-0.125412	Ch14
TCN2	-9.22168	1.95145e-13	6.12816e-16	1.29972e-11	-0.498718	5.7472e-07	0.0121639	-0.263138	-0.293061	Ch22
AHNAK2	-14.2047	1.62575e-17	1.01282e-22	2.14809e-18	-0.841346	2.53818e-10	5.37206e-06	0.0634314	0.00799482	Ch14
IFITM1	-16.3646	1.17527e-20	4.38979e-31	9.3103e-27	-0.8823	4.06927e-08	0.000861262	0.386131	0.394323	Ch11
NDUFA13	-6.50082	3.21276e-09	1.51232e-09	3.20747e-05	-1.32532	4.83459e-07	0.0102324	0.223454	0.193262	Ch19
LYPD6	11.1625	7.65177e-15	5.33643e-20	1.1318e-15	0.752565	5.6981e-07	0.01206	0.287487	0.269877	Ch2
MT1X	18.2079	1.42641e-20	1.69014e-37	3.58463e-33	1.37791	3.17994e-09	6.73033e-05	0.301818	0.290029	Ch16
SEMA4D	9.80862	2.54152e-15	4.59125e-17	9.73759e-13	0.640817	2.30234e-07	0.00487289	-0.288404	-0.325709	Ch9
HIST1H1C	9.74103	5.35698e-14	2.69436e-16	5.71446e-12	0.774251	1.4748e-08	0.000312142	-0.0474775	-0.0613178	Ch6
COL14A1	14.0735	2.95335e-19	1.80189e-26	3.82163e-22	0.618761	1.65872e-06	0.0351068	0.577784	0.577819	Ch8
SLC35F1	7.91373	6.20784e-11	1.12682e-12	2.38987e-08	0.473573	5.02756e-07	0.0106408	-0.171004	-0.221272	Ch6
LAMA2	-14.7871	9.97248e-19	4.79831e-27	1.01767e-22	-0.63722	6.90042e-09	0.000146047	0.429313	0.448861	Ch6
TLE1	16.3105	1.26893e-19	2.23942e-33	4.7496e-29	0.961921	6.69487e-09	0.000141697	-0.440538	-0.436793	Ch9
ADA	-11.6256	6.55795e-17	1.07646e-18	2.28306e-14	-0.647283	8.87453e-10	1.87829e-05	-0.0419181	-0.045468	Ch20
KIAA1671	-6.95963	4.30605e-08	8.33285e-10	1.76731e-05	-0.578012	6.47069e-07	0.0136952	-0.157808	-0.152564	Ch22
GPX1P1	19.9099	4.44431e-22	1.72939e-41	3.66787e-37	2.77167	5.77421e-07	0.0122211	0.298988	0.276811	Ch23
HIST1H2BK	7.83575	1.89096e-11	1.74926e-11	3.71001e-07	1.20227	2.28853e-06	0.0484368	0.0557242	0.0597777	Ch6
DNM3	8.85793	4.50317e-13	4.87583e-15	1.03412e-10	0.507035	2.62782e-07	0.00556179	-0.204915	-0.33642	Ch1
MBP	10.3231	2.10226e-14	1.18463e-18	2.51248e-14	0.396363	4.11717e-07	0.008714	0.415536	0.416594	Ch18
SVIP	9.43676	1.55029e-13	1.81168e-15	3.8424e-11	0.862808	4.40789e-07	0.0093293	-0.341149	-0.376286	Ch11
WWP2	9.25714	1.53916e-13	5.14355e-16	1.09089e-11	0.48818	2.94321e-07	0.00622931	0.405874	0.385147	Ch16
DMD	-6.19963	1.23556e-07	8.21402e-09	0.000174211	-0.400294	2.22317e-07	0.00470534	0.0382581	0.0727847	Ch23
C1orf53	-6.66095	8.26576e-07	3.24552e-09	6.88342e-05	-0.62212	6.49853e-07	0.0137541	0.211032	0.175807	Ch1
HLA-DRA	9.20641	4.12501e-14	1.20626e-15	2.55835e-11	0.376138	1.2769e-09	2.70255e-05	-0.000614714	-0.0390069	Ch6
PSMB10	-6.55889	1.87703e-08	2.84879e-09	6.042e-05	-0.66759	1.26404e-06	0.0267533	-0.155059	-0.158852	Ch16
HLA-A	6.4156	5.823e-11	1.15489e-08	0.000244941	1.61172	1.0862e-06	0.0229895	0.000639441	-0.0323336	Ch6
CLIC1	-10.7139	7.37205e-17	2.06212e-19	4.37355e-15	-2.21324	1.88302e-08	0.000398541	0.0887985	0.0369733	Ch6
EMP2	11.2025	2.75155e-17	2.37401e-18	5.03504e-14	1.05003	1.1122e-06	0.0235397	0.349212	0.380396	Ch16
PPIAP29	9.31557	2.06992e-14	3.95007e-16	8.37771e-12	2.70014	9.56804e-08	0.00202507	-0.280733	-0.296166	Ch6
TENM3	-24.2701	4.5291e-23	7.66006e-38	1.62462e-33	-1.296	1.45394e-06	0.0307726	0.268331	0.182725	Ch4
RPL21P16	-7.05479	5.53625e-10	8.83261e-11	1.87331e-06	-1.88865	1.71752e-06	0.0363512	0.0774253	0.172198	Ch10
PSMD5-AS1	10.4735	9.56406e-14	2.45521e-18	5.20725e-14	0.856491	1.40314e-07	0.00296974	-0.263338	-0.248985	Ch9
GAPDHP1	-13.0355	1.39135e-18	1.84059e-25	3.90371e-21	-2.78091	1.26619e-08	0.00026799	-0.154767	-0.166408	Ch23
RPL10P6	-14.2095	6.52931e-19	6.6215e-28	1.40435e-23	-3.37537	8.46882e-07	0.0179243	-0.289576	-0.280439	Ch2
HSBP1	5.91907	1.77506e-07	2.95031e-08	0.000625731	1.59826	2.06008e-06	0.0436016	0.0397286	0.0160683	Ch16
HLA-DPA1	6.26708	5.45788e-10	4.83897e-09	0.00010263	0.363097	5.06466e-07	0.0107193	0.0632045	-0.0499034	Ch6
ANXA2P2	-8.68408	8.46231e-12	3.99731e-14	8.47789e-10	-1.4778	1.85182e-07	0.00391939	0.256348	0.280951	Ch9
PFN1P1	-11.4648	1.25239e-16	2.91741e-20	6.18754e-16	-2.07729	2.70629e-07	0.00572785	0.321348	0.332512	Ch1
NEAT1	9.57747	1.50083e-12	1.07132e-15	2.27217e-11	0.479386	5.03788e-09	0.000106627	-0.221189	-0.292853	Ch11
H2AFJ	-15.471	1.49762e-19	4.28504e-29	9.08813e-25	-1.4572	9.19871e-09	0.000194691	-0.207921	-0.208442	Ch12
MIR4458HG	11.4072	1.55966e-17	2.43475e-18	5.16385e-14	2.08397	8.7162e-07	0.0184478	-0.151768	-0.0953417	Ch5
MALAT1	-8.62109	6.03741e-14	1.82237e-14	3.86506e-10	-1.70014	1.10862e-07	0.0023464	0.196758	0.226202	Ch11
SNHG9	8.11274	9.6569e-13	8.92385e-13	1.89266e-08	1.2943	3.47481e-07	0.00735444	0.261961	0.231969	Ch16
CORO7	7.13013	3.34993e-09	6.45165e-11	1.36833e-06	0.657708	1.37943e-06	0.0291956	0.14741	0.115049	Ch16
HIST1H4I	8.56274	2.95764e-13	4.41992e-13	9.37421e-09	1.46407	7.7516e-07	0.0164063	0.070957	0.0929656	Ch6
Additional Table 3
Copy number independent differentially expressed genes. The column names that are labeled in green refer to the CNV unadjusted T.score, T.test p value, Mann-Whitney U test p value and the Bonferroni adjusted p value. The column names that are labeled in red refer to the CNV adjusted coefficient in the model, p value and adjusted p value. The column names that are labeled in blue refer to the pear…

## Sheet: Additional Table 4
Additional Table 4. Copy number adjusted differentially expressed genes enrichment
Up-regulated in GliNS2
Go.term	Geneset size	count	enrichment.ratio	p-value	p.adjust
negative regulation of cell proliferation	375	11	4.17015	7.03277e-05	0.00125329
extracellular exosome	2762	36	1.85297	0.000131926	0.00125329
cell surface	524	12	3.25567	0.000333125	0.00210979
Golgi membrane	579	12	2.94641	0.000805584	0.00382652
cytoplasm	4947	48	1.3794	0.00727936	0.0276616
negative regulation of transcription from RNA polymerase II promoter	699	11	2.2372	0.0104505	0.031704
Golgi apparatus	808	12	2.11135	0.0116804	0.031704
nucleolus	828	12	2.06035	0.0139444	0.0331181
integral component of plasma membrane	1393	14	1.42879	0.112148	0.223547
extracellular space	1302	13	1.41946	0.127506	0.223547
signal transduction	1064	11	1.46974	0.129422	0.223547
membrane	1894	17	1.27602	0.176747	0.279849
plasma membrane	4089	33	1.14733	0.212817	0.31104
protein binding	6101	47	1.09518	0.250791	0.34036
cytosol	3268	26	1.13105	0.276208	0.349863
nucleoplasm	2711	21	1.10123	0.351879	0.417857
extracellular region	1534	12	1.11211	0.394451	0.440857
nucleus	5124	37	1.02656	0.458548	0.484023
integral component of membrane	3742	25	0.949787	0.647548	0.647548
Down-regulated in GliNS2
Go.term	Geneset size	count	enrichment.ratio	p-value	p.adjust
extracellular exosome	2762	43	2.47149	4.69909e-09	7.98845e-08
extracellular matrix	263	13	7.84696	1.16016e-08	9.8614e-08
focal adhesion	391	13	5.27813	1.13269e-06	6.41855e-06
extracellular space	1302	23	2.80434	5.71501e-06	2.42888e-05
protein binding	6101	57	1.48316	0.000282793	0.000961495
extracellular region	1534	20	2.06975	0.00141206	0.00372699
negative regulation of transcription from RNA polymerase II promoter	699	12	2.72532	0.00153464	0.00372699
cytosol	3268	33	1.60304	0.00305073	0.0064828
plasma membrane	4089	38	1.4753	0.00586941	0.0110867
membrane	1894	21	1.76016	0.00727589	0.012369
positive regulation of transcription from RNA polymerase II promoter	951	12	2.00315	0.0167934	0.0247727
cytoplasm	4947	42	1.34779	0.0174866	0.0247727
integral component of plasma membrane	1393	12	1.36755	0.167133	0.218559
nucleus	5124	36	1.11534	0.250109	0.290974
nucleoplasm	2711	20	1.17115	0.256742	0.290974
transcription, DNA-templated	1791	11	0.975014	0.581162	0.617485
integral component of membrane	3742	22	0.933324	0.676954	0.676954
Additional Table 4

## Sheet: Additional Table 5
Addiiotnal Table 5. Genes enriched in negative regulation of cell cycle
	Coefficent	p value	log2(fold change)	average gene expression	PCC	SCC	Position	GO.Term.Accession	GO.Term.Name
CDH13	0.616965	3.89379e-11	6.30608	3.95199	0.271744	0.288229	Ch16	GO:0008285	negative regulation of cell proliferation
DLC1	0.869809	9.55469e-10	5.58798	3.67546	0.277416	0.211676	Ch8	GO:0008285	negative regulation of cell proliferation
ETS1	0.703668	1.68402e-09	4.37844	3.33092	0.239606	0.197966	Ch11	GO:0008285	negative regulation of cell proliferation
FABP7	0.790807	7.91446e-08	7.99724	4.86478	-0.414214	-0.417955	Ch6	GO:0008285	negative regulation of cell proliferation
FRZB	0.475142	4.08454e-08	4.48473	5.04237	0.209868	0.186175	Ch2	GO:0008285	negative regulation of cell proliferation
KAT2B	0.517725	1.64493e-09	4.96361	3.78023	0.334049	0.319856	Ch3	GO:0008285	negative regulation of cell proliferation
NCK2	0.653377	2.91202e-08	4.31254	3.64868	0.516309	0.536999	Ch2	GO:0008285	negative regulation of cell proliferation
PTPRJ	0.547462	1.69421e-07	3.51041	3.78877	-0.160056	-0.276752	Ch11	GO:0008285	negative regulation of cell proliferation
SOX4	1.01089	3.9786e-07	2.92079	6.87145	0.173729	0.262893	Ch6	GO:0008285	negative regulation of cell proliferation
TFAP2A	0.882104	3.2414e-09	4.04159	2.52248	0.45582	0.465205	Ch6	GO:0008285	negative regulation of cell proliferation
TP53	0.625276	9.75268e-07	2.65515	2.72465	0.23897	0.256032	Ch17	GO:0008285	negative regulation of cell proliferation
Additional Table 5
Genes enriched in negative regulation of cell cycle. The column names refer to the coefficient of the gene in the copy number adjust model, the p value of each gene after copy number adjustment, the log2 gene fold change between GliNS2 and CB660 cells, the average gene expression between GliNS2 and CB660 cells, the Pearson and Spearman correlation between original gene expression and copy number …

## Sheet: Additional Table 6
Additional Table 6. Dataset summary
ID	Author	PMID	#Samples
GSE1993	Petalidis	18445660	65
GSE4271	Phillips	16530701	77
GSE4412	Freije	15374961	85
Nutt	Nutt	12670911	50
GSE16011	Gravendeel	19920198	263
